# Supplementary material for: Ecomorphological characterization of murines and non-arvicoline cricetids (Rodentia) from south-western Europe since the latest Middle Miocene to the Mio-Pliocene boundary (MN 7/8–MN13)
Source: PeerJ. 2017 Sep 25;5:e3646. doi: 10.7717/peerj.3646 (PMC5619236; doi:10.7717/peerj.3646)
Supplement: Supplemental Information 2 — Values of the Fourier Components for each extant and extinct genus considered in this work after Elliptic Fourier Analysis. [file peerj-05-3646-s002.xls]

## Sheet: Gomez Cano et al SI
Supplementary Information Gomez Cano et al.
Fourier Components for the murine genera included in our study (extant and extinct taxa) after digitalisation and Elliptic Fourier Analysis.
Family	SUBFAMILY	GENUS	A1	B1	C1	D1	A2	B2	C2	D2	A3	B3	C3	D3	A4	B4	C4	D4	A5	B5	C5	D5	A6	B6	C6	D6	A7	B7	C7	D7	A8	B8	C8	D8	A9	B9	C9	D9
Cricetidae	Neotominae	Baiomys	1	-1.928e-09	-8.65148e-10	-0.656575	0.0205053	-0.0226516	0.0548914	0.0349446	0.0511863	0.00632914	-0.0256583	-0.0598807	0.0137534	-0.0182751	-0.0189573	-0.0101297	0.00539256	0.0139846	-0.00429449	-0.00955321	0.00427201	-0.00194231	-0.0100183	-0.00861739	-0.00200094	0.0063765	0.00757877	-0.00261588	-0.000927588	0.00136856	0.00287488	-0.00077275	-0.00253681	0.00130903	0.00283361	0.00328441
Cricetidae	Neotominae	Habromys	1	-3.85872e-08	-5.42833e-08	-0.688276	0.0333166	0.00326083	0.0745732	0.0306103	0.0451923	-0.000183881	-0.0140823	-0.080939	0.0209329	-0.0201139	-0.00444818	0.00905307	-0.00474464	0.00929489	0.00540254	-0.00841024	0.0079261	-0.00421522	-0.0242303	-0.0270603	-0.00392385	0.00448539	-0.00394764	0.0107786	-0.00259376	0.00178938	0.0116895	0.0101231	0.000918349	0.00061024	0.00458247	-0.00281921
Cricetidae	Neotominae	Hodomys	1	3.04267e-08	5.39247e-08	-0.61161	0.028584	0.0107966	0.0536393	0.0481516	0.0619574	0.000372406	-0.0128291	-0.0859646	0.0232087	-0.000517867	-0.0169999	0.00255162	0.00596392	0.0108432	-0.00397425	-0.0178053	0.00386793	-0.000694334	-0.00880111	-0.0303191	0.00130622	0.00499658	0.00374157	0.023919	-0.00268046	-0.0026769	0.0142076	0.0119508	0.00373633	0.00138819	0.00322138	-0.0118428
Cricetidae	Neotominae	Isrhmomys	1	4.52658e-08	5.91256e-08	-0.765332	0.0487581	-0.0131351	0.0432855	0.0333328	0.00980459	-0.0185282	0.0078799	-0.0610045	0.0380597	0.0013418	-0.0218435	-0.00371679	-0.0224389	-0.0120555	-0.00326419	-0.00801732	0.0160914	0.0098376	-0.000530466	-0.014038	-0.0110633	-0.00574769	-0.00578778	0.0102658	0.00054721	0.00691524	0.000794315	0.00259497	-0.000505319	-0.00138386	0.00302582	-0.00302257
Cricetidae	Neotominae	Megadontomys	1	-3.4947e-08	-4.82369e-08	-0.681438	0.0160533	0.00119874	0.0546427	0.0166958	0.0357792	0.000847481	-0.00877395	-0.0945896	0.013349	-0.0100179	-0.0150469	-2.4119e-05	-0.0121147	0.00959119	-0.000866746	-0.00319003	0.00412182	-0.00359616	-0.0017345	-0.0179678	-0.00654278	0.00604187	0.00101818	0.0155187	0.000175158	-0.0031811	0.00384503	0.0114634	0.0010168	0.00403973	-0.00249862	0.00012628
Cricetidae	Neotominae	Nelsonia	1	6.91158e-09	1.59676e-08	-0.673497	-0.0130103	-0.00172636	0.072275	0.00224553	0.0515425	-0.0169039	0.0109847	-0.0749249	0.0020085	-0.0209045	-0.0112659	0.0120965	0.0113652	-0.0139124	-0.00697003	0.00850211	0.00777413	-0.00976808	-0.0192745	0.00506867	0.00768612	-0.00242227	-0.00353745	0.00532918	0.00301937	0.00049417	0.01339	-0.0114567	0.00281181	0.00441927	-0.00713889	-0.0104654
Cricetidae	Neotominae	Neotoma	1	1.08813e-08	1.6517e-08	-0.643917	-0.00366259	0.0420846	0.105638	0.0146565	0.0725981	0.00197111	0.00235203	-0.0683404	0.00648678	-0.00476783	-0.00562061	0.0137045	0.0203184	0.00477995	0.0152902	-0.0208212	0.00661911	0.000856275	-0.027233	-0.0317013	0.000511839	-0.00126724	-0.0256444	0.00421926	-0.00444421	0.00564067	0.0121005	0.0186525	-0.000195791	0.00357557	0.00950496	0.00355663
Cricetidae	Neotominae	Neotomodon	1	-3.04366e-08	-3.88718e-08	-0.765873	0.0316704	0.00792604	0.0428165	0.0429301	0.0382747	-0.00985393	0.0203205	-0.069303	0.0329256	-0.0117075	-0.00213655	0.00905752	-0.00786266	0.00112597	-0.0106162	0.000306495	0.0177075	-0.00281402	-0.0141289	-0.037142	-0.00981997	0.00182247	-0.0091837	-0.00344067	-0.00261507	0.00113035	0.00572587	0.0197144	-0.0027174	0.0037961	0.00963417	0.00511064
Cricetidae	Neotominae	Ochrotomys	1	-3.74929e-08	-4.95626e-08	-0.709392	0.0290506	-0.0148124	0.0518553	0.0212369	0.0307319	0.00155785	-0.00986564	-0.0675157	0.0180623	-0.0174776	-0.0103797	0.000111703	-0.0092185	0.00810362	0.00386449	-0.0033834	0.00648387	-0.0112703	-0.0021593	-0.0135254	-0.00677791	0.00577427	-0.00416159	0.00787485	0.00153459	-0.00634937	0.0031737	0.0030429	-0.00161578	0.00188316	0.00089367	-0.00259545
Cricetidae	Neotominae	Onychomys	1	-2.37725e-08	-1.40868e-08	-0.734787	0.0194254	-0.0264075	0.0512872	0.0374812	0.0374221	-0.0085562	0.00796245	-0.0418378	0.0212484	-0.0265674	-0.00269407	-0.000588912	0.00427477	-0.000435596	-0.0111108	-0.00362187	0.0105009	-0.00895136	-0.0123763	-0.0101345	-0.0017575	0.00498734	-0.00505861	-0.00389938	0.00274019	0.000853284	-0.00280574	0.000130246	-0.00376797	0.000327557	0.00556096	-0.000952209
Cricetidae	Neotominae	Osdogonomys	1	6.25474e-09	4.7712e-09	-0.727852	0.0268503	-0.022224	0.0656792	0.0350222	0.0361671	-0.00443502	0.00125769	-0.056932	0.0206951	-0.0234448	-0.016173	-0.00269643	-0.000894895	0.00499517	-0.00316883	-0.000293322	0.00692076	-0.00870236	-0.00729054	-0.0178747	-0.00161944	0.0056795	-0.00696892	0.00489094	-5.85935e-05	-0.00282295	0.00297601	0.00680266	0.000300173	0.00212842	0.00519749	-0.0021272
Cricetidae	Neotominae	Peromyscus	1	1.54302e-09	5.18126e-09	-0.716883	0.0217621	-0.021243	0.0538377	0.0268334	0.0366534	-0.00154122	-0.00553394	-0.0593124	0.0194286	-0.0196931	-0.0140643	0.00158411	-0.00141218	0.00717033	-0.00672587	-0.00394067	0.00713062	-0.00458009	-0.0106311	-0.0143254	-0.00229951	0.00644174	0.00192978	0.00556944	-0.00062636	-0.000529377	0.00536155	0.00157002	-0.00103326	0.00164673	0.000682858	-0.00294541
Cricetidae	Neotominae	Podomys	1	5.88122e-10	1.16877e-09	-0.719936	0.0290712	-0.0157625	0.0528939	0.0275816	0.0306493	-0.00306395	-0.00474191	-0.0668808	0.0221049	-0.015115	-0.0135654	0.00529634	-0.00646271	0.00298714	-0.00245478	-0.000159399	0.0112358	-0.00269536	-0.00795561	-0.0136355	-0.00402953	0.000644637	0.00118215	0.00683067	0.00218618	0.00120712	0.00525698	0.00107859	-0.00183071	-0.00180195	0.0010449	-0.0055532
Cricetidae	Neotominae	Reithrodontomys	1	3.00929e-08	4.99381e-08	-0.670442	0.0121683	-0.0165476	0.039492	0.0217091	0.05026	0.00212758	-0.0119347	-0.0608862	0.0131698	-0.0131808	-0.0127304	0.00382744	0.00356303	0.00672149	-0.00608564	-0.00799702	0.00603837	0.000537409	-0.00811553	-0.0117328	-0.00103541	0.00407093	0.00723282	0.00512665	0.000214174	0.000248729	0.00623472	0.00479315	-0.000906952	-0.001342	0.00246333	-0.00379079
Cricetidae	Neotominae	Scotinomys	1	2.74616e-08	4.58132e-08	-0.585458	0.0143496	-0.0136216	0.0219308	0.0383953	0.0619348	-0.00887995	-0.0121896	-0.0875201	0.0170699	-0.00713621	-0.0192811	0.00924736	0.00611059	0.00487906	-0.0112509	-0.0112673	0.00955284	0.00263698	-0.00420812	-0.0288148	-0.00384375	0.00258646	0.0105539	0.00301963	-0.000287316	0.00121329	0.0115056	0.0121651	-0.00129248	-0.00282967	0.00350769	-0.000937688
Cricetidae	Neotominae	Xenomys	1	-4.31537e-09	-1.23356e-08	-0.694047	-0.0151806	0.000989379	0.0700951	-0.0121387	0.0633265	-0.00582454	0.023151	-0.0673059	-0.00842571	-0.00461351	-0.0334378	-0.00617148	0.00725663	-0.00172662	-0.010698	-0.0119315	-0.0113969	0.00140166	-0.00196073	-0.0156366	-0.001087	-0.00207287	-0.0033309	0.00755982	-0.00540128	0.00166614	0.012589	0.0305521	-1.34499e-05	-0.0026569	0.00595865	-0.00547399
Cricetidae	Sigmodontinae	Abrawayaomys	1	-1.05798e-08	-1.51332e-08	-0.72501	0.0235333	-0.0321634	0.0659987	0.0331752	0.0362232	-0.00596949	-0.00905609	-0.0620109	0.0270541	-0.0175006	-0.0357122	0.00491019	-0.00504226	0.0120469	-0.0101776	-0.00927287	0.00950795	-0.00180317	0.00249271	-0.0253218	-0.00634284	0.0101936	0.000670678	0.00911935	-0.000720079	-0.00227622	0.00307089	0.00746251	-0.000292624	0.000562019	0.00774488	0.000295327
Cricetidae	Sigmodontinae	Abrothrix	1	-1.41448e-08	-1.87605e-08	-0.674746	0.0315673	-0.0146979	0.0310234	0.0484684	0.0437846	-0.000670223	-0.0117676	-0.0773405	0.0235456	-0.00682632	-0.0177375	-0.00955248	-0.00463171	0.0088823	-0.00173593	-0.00832861	0.005666	-0.00198171	0.00118181	-0.0180754	-0.00425275	0.00409533	0.00393354	0.0133064	0.000518694	-0.00342609	0.00423333	0.010341	0.00210404	0.00274985	-0.00302203	-0.00418657
Cricetidae	Sigmodontinae	Aepeomys	1	-1.25475e-08	-1.62062e-08	-0.71253	0.0341241	-0.00946098	0.00347865	0.0402645	0.0252725	-0.000637317	-0.0138983	-0.0822881	0.0273647	-0.00308002	-0.0109702	-0.00968418	-0.0179529	0.00654407	0.00278874	-0.0054671	0.00911685	-0.000724164	0.00962427	-0.0165415	-0.0105595	0.00129933	0.00397961	0.0129058	0.00260196	-0.00236512	-0.00286678	0.0130285	-0.000991859	-0.000817651	-0.000978644	-0.000790605
Cricetidae	Sigmodontinae	Akodon	1	5.523e-09	8.88705e-09	-0.618365	0.0196642	-0.0145058	0.0310674	0.0357447	0.0608727	-0.0015946	-0.0193427	-0.0861315	0.0132541	-0.0100433	-0.013586	-0.00659748	0.00273919	0.0102599	-0.00315275	-0.0138419	0.00295856	-0.00279522	0.00090527	-0.0249683	-0.0053075	0.00506178	0.00503791	0.0127104	-0.00113138	-0.0029984	0.00451256	0.019193	0.000141776	0.000732626	0.000216164	-0.00651859
Cricetidae	Sigmodontinae	Andalgalomys	1	3.68798e-08	5.49454e-08	-0.676653	0.0217294	-0.0107051	0.0290311	0.034603	0.0542682	0.00132004	-0.00957218	-0.0467997	0.0171848	-0.0113955	-7.04458e-05	-0.00122027	0.00368829	0.00502634	0.00118701	-0.0168817	0.0072839	-0.00435913	-0.0092574	-0.00487177	-0.000390033	-0.000371622	0.00668776	0.00954638	0.003566	-0.00212005	0.00357621	-0.00289219	0.00228207	0.000104079	-0.00623446	-0.00242581
Cricetidae	Sigmodontinae	Andinomys	1	-2.29169e-10	-8.74765e-10	-0.671193	0.0207383	-0.00341235	0.050546	0.0234609	0.071586	-0.00481568	-0.00901688	-0.0951937	0.00622856	0.000668352	-0.0167506	-0.00552372	-0.000619778	0.00602548	-0.00102223	-0.019641	-0.0045353	0.000177793	-0.00501689	-0.0235614	0.00195352	-0.00207656	0.0055335	0.034376	-0.00591299	0.000679271	0.00624964	0.019793	0.00343556	0.00154471	-0.00514804	-0.0201029
Cricetidae	Sigmodontinae	Auliscomys	1	-2.5695e-08	-3.52883e-08	-0.719273	0.0122446	-0.00600621	0.0222568	0.0302523	0.042054	-0.0106202	0.00364695	-0.0767872	0.018323	0.000391499	-0.0223722	-0.0170421	-0.007983	0.000433738	-0.00588266	-0.0108251	0.00260655	0.00369918	0.0119397	-0.00394429	-0.00720987	0.00101363	0.00104601	0.0217955	0.00287088	-0.00345555	0.00158093	0.0108846	0.00104392	-0.00056408	0.000818195	-0.0100763
Cricetidae	Sigmodontinae	Blarinomys	1	8.17033e-09	1.39284e-08	-0.662392	0.0178165	0.00183041	0.0535339	0.0440058	0.0451126	-0.00460032	-0.0303137	-0.093833	0.0167398	-0.00466328	-0.0200513	-0.0137638	-0.000140084	0.0146283	-0.0028946	-0.021826	-0.00145605	0.00549046	-0.0153742	-0.0192094	-0.00709962	0.00556762	0.014338	0.0258785	-0.00298846	-0.000701012	0.0215778	0.0133726	-0.0017042	-0.000758503	-0.00464049	-0.00697889
Cricetidae	Sigmodontinae	Calomys	1	6.6156e-09	2.14163e-08	-0.702714	0.0264283	-0.0109412	0.0292382	0.0393809	0.0376282	0.00654155	-0.0206074	-0.0610313	0.0202098	-0.00841698	-0.0127873	-0.00429835	-0.00239832	0.0110496	9.34559e-05	-0.00225146	0.00786772	0.000824529	-0.00612375	-0.0092433	-0.00194362	0.00562312	0.00500657	0.0042922	0.00146935	0.0017415	0.00496573	-0.000341474	0.001095	0.00214143	-0.000833826	0.000478345
Cricetidae	Sigmodontinae	Chelemys	1	-2.04646e-08	-2.91117e-08	-0.666683	0.0190103	-0.0153822	0.022042	0.051511	0.0535845	-0.00964523	-0.0210802	-0.0837771	0.0239	-0.0106051	-0.0183196	-0.0105491	-0.000319938	0.00908466	-0.00338103	-0.0229752	0.00485924	-0.000610564	0.00539269	-0.0300127	-0.0103139	0.00481149	0.00436397	0.0203715	-0.00140918	-0.00407341	0.00759377	0.0222066	5.604e-05	0.00112381	0.00253563	-0.00732344
Cricetidae	Sigmodontinae	Chilomys	1	1.74846e-08	2.79415e-08	-0.729871	0.0313839	-0.0118561	0.0290746	0.0414315	0.0350906	-0.00210928	-0.0148557	-0.0701542	0.0211823	-0.00874474	-0.0129951	-0.0125507	-0.00911586	0.00824171	0.00724002	-0.00495551	0.00407442	-0.00294217	0.00398655	-0.0163606	-0.00728526	0.00100513	-0.00326826	0.0100019	0.00161779	-0.00336726	0.000206194	0.0144383	0.000283577	0.000828763	0.000575707	-0.00247597
Cricetidae	Sigmodontinae	Chinchillula	1	-2.6157e-08	-3.61812e-08	-0.737521	0.0212687	0.00342111	0.066367	0.00295268	0.0434458	-0.00387478	-0.0269036	-0.0652562	-0.00139449	-0.0114124	-0.00659288	0.00223973	-0.00249336	0.0137822	0.0081883	-0.0189891	-0.00162741	-0.0066398	-0.0182541	-0.00599075	-0.00382611	0.00189638	0.00728195	0.02579	0.00142606	0.00142625	0.00975374	0.00270315	0.000851696	-0.00143953	-0.0078713	-0.0119586
Cricetidae	Sigmodontinae	Delomys	1	-2.84698e-08	-4.22958e-08	-0.695791	0.0146417	-0.0121217	-0.00893506	0.0223719	0.029073	-0.00132199	-0.000126637	-0.0875406	0.0124671	-0.0063835	0.00435983	-0.0143331	-0.0140117	0.00237132	-0.00138614	-0.0052944	0.00404334	-0.00523928	0.00807273	0.00260933	-0.00643866	0.00280652	-0.00475157	0.0205709	0.00485952	-0.00283132	-0.00858165	0.00335417	-0.000630622	0.0017409	0.00274901	-0.00810169
Cricetidae	Sigmodontinae	Eligmodontia	1	-1.5823e-08	-2.47883e-08	-0.69348	0.0237074	-0.00882253	0.0230151	0.0334856	0.0429533	0.00306091	-0.016396	-0.0577854	0.0215334	-0.00832187	-0.00788641	-0.00116684	-0.00100497	0.00968858	-0.00179386	-0.0085233	0.0077657	-0.00128891	-0.00541049	-0.0126129	-0.00299424	0.00496869	0.00670556	0.00756675	0.00176721	-0.00209609	0.0075683	0.00287176	0.000824701	0.00106339	-0.00156076	-0.000842792
Cricetidae	Sigmodontinae	Euneomys	1	-2.03569e-08	-2.72798e-08	-0.762434	0.0229935	-0.0038364	-0.00138164	0.0313802	0.0350454	-0.00667345	0.0167551	-0.0640773	0.0169128	0.00360994	-0.00890697	-0.00872686	-0.0116982	-0.00522331	-0.00889574	-0.0100079	0.0048113	-0.000830741	0.0140008	-0.0118662	-0.00926284	-0.000897622	0.00058308	0.0115528	-0.000484849	-0.00266373	-0.0104976	0.0100567	0.000668308	3.50881e-05	0.000505737	0.00133173
Cricetidae	Sigmodontinae	Geoxus	1	7.65549e-09	1.48907e-08	-0.658327	0.046749	-0.00419493	0.051184	0.0417832	0.0468315	-0.00527895	-0.0334476	-0.0726645	0.032198	-0.00868195	-0.0166682	0.0115993	-0.000289166	0.0162474	0.00752217	-0.0170867	0.00931111	-0.00410436	-0.00723939	-0.0304297	-0.00119231	0.00691086	0.00580837	0.0234041	0.00151406	-0.00725411	0.0123853	0.00559628	0.00374697	0.00261803	-0.00342981	-0.00731153
Cricetidae	Sigmodontinae	Graomys	1	-3.07705e-09	-2.53986e-10	-0.746803	0.0293764	-0.0113861	0.0293479	0.0386674	0.0373971	0.00275083	-0.0146402	-0.0505033	0.0194381	-0.0108933	-0.0113552	-0.00635842	0.00099787	0.0101953	-5.81653e-05	-0.00374801	0.00406593	1.56648e-05	-0.00718589	-0.01337	-0.000182062	0.00376256	0.00489047	0.00623588	-0.00099342	-0.000500779	0.00986734	0.0042649	0.00151161	0.000546854	-0.00257007	-0.00424509
Cricetidae	Sigmodontinae	Handleyomys	1	6.67956e-09	5.84485e-09	-0.768865	0.0254638	-0.000484319	3.35148e-05	0.0329239	0.0221844	-0.000998376	-0.00833436	-0.067467	0.0109917	0.000323852	-0.00452917	-0.0176178	-0.0111606	0.00419346	0.0029152	0.00439154	-0.00122059	-0.00174022	0.00791682	-0.00458205	-0.00525215	0.00143877	-0.00040562	0.00349258	-0.000275848	-0.00253549	-0.00368086	0.00624089	-0.00298092	0.00098829	0.00135556	-0.0013352
Cricetidae	Sigmodontinae	Holochilus	1	4.64779e-09	4.55715e-09	-0.817845	0.0389746	-0.0355176	0.0421342	0.0362803	0.0291912	0.0111744	-0.0179115	-0.0323212	0.0197589	-0.0231729	-0.0111819	-0.015982	0.00451321	0.0110638	0.00550469	0.00289789	-0.00294871	-0.00673124	-0.00351934	-0.0116194	0.00231977	0.000487877	0.00199421	-0.000363966	-0.000889466	-0.00358691	0.00268811	0.00680582	-0.000595636	0.00211952	-0.00685707	-0.00325533
Cricetidae	Sigmodontinae	Ichthyomys	1	1.0213e-08	1.97166e-08	-0.728315	-0.00361528	0.014038	0.0143223	0.021544	0.031522	0.00184439	-0.0146125	-0.114128	0.0166817	0.00991851	-0.0245704	-0.0164949	-0.0163291	0.00882514	0.00558043	-0.00437754	-0.00301342	0.0048646	0.0120151	0.00155945	-0.0144068	0.00477794	-0.00485366	0.0319948	-0.000153613	0.00137246	0.00808827	0.00572466	0.00574766	0.00303854	0.00460231	-0.0137678
Cricetidae	Sigmodontinae	Irenomys	1	-3.07855e-08	-3.22653e-08	-0.629385	0.00758705	0.0491002	0.055161	0.0281268	0.0604234	-0.00611664	0.0298533	-0.111315	0.00797192	0.0124902	-0.000923269	-0.0166256	0.00451106	-0.00885864	0.0149359	-0.00856585	-0.00405542	-0.00128369	-0.00413249	-0.0151335	-0.00253652	0.00200449	-0.0473047	0.0192641	-0.000756659	-0.000990562	0.00468269	0.0114941	0.00653064	0.00487438	0.0225871	-0.000548158
Cricetidae	Sigmodontinae	Kunsia	1	-2.10532e-08	-2.99379e-08	-0.80012	0.0430543	-0.0198479	0.00701055	0.0395997	0.018623	0.000630336	-0.00373222	-0.0395351	0.0388217	-0.0109838	-0.00482832	-0.00408875	-0.0133708	0.0111397	-0.0112854	-0.00797993	0.0134942	-0.00590111	0.00141045	-0.016822	-0.00887168	0.00658762	0.0123582	0.00491618	0.0017691	-0.00625606	0.00148266	0.00515777	-0.000523655	-0.000160112	-0.00449463	0.00117756
Cricetidae	Sigmodontinae	Lenoxus	1	8.92614e-09	3.2641e-08	-0.65861	0.0193834	-0.00933111	0.058701	0.0177468	0.0470248	0.00428937	-0.0265696	-0.0783137	0.0100783	-0.0149356	-0.010643	-0.00204619	0.00246654	0.0140299	-0.000458556	-0.00909486	0.00135545	-0.00390681	-0.0169925	-0.0100618	-0.00165861	0.00459095	0.0134485	0.0122551	-0.00412508	2.41714e-05	0.0120924	-0.000117599	0.000984877	-0.00072658	-0.00421469	-0.00453322
Cricetidae	Sigmodontinae	Loxodontomys	1	-2.90965e-08	-4.384e-08	-0.677116	0.0115071	-0.00434813	0.00240635	0.00958642	0.0396278	-0.0100215	0.0142373	-0.0752434	0.00976508	0.00199861	-0.00598437	-0.00165916	-0.00221419	-0.00239833	-0.00982779	0.00208249	0.00717711	-0.00194141	0.00821095	-0.00143493	-0.00179128	0.00424778	-0.00709301	0.00855339	0.0073397	-0.00237923	-0.00633077	0.00628199	-0.00246359	0.00440684	0.00390892	-0.00925117
Cricetidae	Sigmodontinae	Lundomys	1	-4.50136e-08	-5.5433e-08	-0.786652	0.0317392	-0.0238355	0.0329439	0.033079	0.0228743	0.00134272	-0.0105809	-0.0522624	0.0253134	-0.00603497	-0.0269468	-0.0130347	-0.0139569	0.0101373	-0.00528104	-0.00631522	0.00828132	-0.00170607	0.0154004	-0.00788767	-0.0111473	0.00597344	0.00109366	0.0107341	0.00443378	-0.00702055	0.000502679	0.00627621	0.000764546	0.00056846	0.00403185	-0.000368768
Cricetidae	Sigmodontinae	Megalomys	1	-7.5219e-09	-1.26194e-08	-0.705585	0.0160007	-0.00070048	-0.00436325	0.0218829	0.0351522	-0.00258851	0.0024017	-0.0755246	0.0133932	0.000389819	0.00112465	-0.00570581	-0.0112081	-0.00103909	0.00215307	-0.00626445	0.0050292	-0.00251733	0.00526792	-0.00420221	-0.00619086	0.000248571	-0.00693471	0.0141277	0.00451634	-0.0016337	-0.00598662	0.00588235	-0.000674061	-5.94122e-05	0.00639518	-0.00558717
Cricetidae	Sigmodontinae	Melanomys	1	2.32611e-08	3.22493e-08	-0.699385	0.0236841	-0.0107024	0.00441968	0.0347251	0.0355896	-0.00203917	-0.0104265	-0.0897397	0.0164652	-0.000227168	-0.0111006	-0.0150949	-0.0156978	0.00691669	0.00420724	-0.00855188	0.00293262	-0.000319941	0.01299	-0.00707884	-0.0083717	0.00130833	-0.00507091	0.0213636	0.00286149	-0.00226581	-0.00747752	0.00862893	-0.000709633	0.00169436	0.00534889	-0.00982531
Cricetidae	Sigmodontinae	Microryzomys	1	1.581e-09	2.52355e-09	-0.702397	0.0218816	-0.00714801	0.0230487	0.0223352	0.0294068	-0.000135338	-0.00589274	-0.0815109	0.0135042	-0.0106068	0.000338639	-0.00666415	-0.0138651	0.00316698	0.00302925	0.000644414	0.00581264	-0.00710975	0.00156504	-0.00598382	-0.00671908	0.000625523	-0.00424312	0.00952103	0.00350978	-0.00184086	-0.0060512	0.00628324	-0.00237469	0.000952425	0.00236767	-0.00515413
Cricetidae	Sigmodontinae	Neacomys	1	-8.222e-09	-1.0644e-08	-0.728843	0.0284827	-0.00669742	0.0193849	0.0339637	0.0309806	0.00170345	-0.0152422	-0.0691622	0.0207831	-0.00329433	-0.0136293	-0.00575828	-0.0100877	0.00682041	0.00470354	-0.00372365	0.00592172	-0.00112229	0.0065801	-0.0137319	-0.0057793	0.00202863	0.00136389	0.00894399	0.00157225	-0.00260874	-0.000274561	0.00834029	-0.000138915	0.000421091	-0.000137611	-0.00197362
Cricetidae	Sigmodontinae	Necromys	1	2.3657e-08	4.16805e-08	-0.648946	0.0285627	-0.0263293	0.00142513	0.0358411	0.0540827	0.0044671	-0.00921528	-0.0792727	0.0201166	-0.0106517	-0.00089427	-0.000114887	-0.00378579	0.00682618	-0.014549	-0.00855706	0.00880059	-0.00450131	0.00816069	-0.0238161	-0.0066206	0.00555145	0.0141273	0.0032706	0.00080025	-0.00576176	-0.00759011	0.0163483	-0.0014677	-0.00132498	-0.00184971	0.000936039
Cricetidae	Sigmodontinae	Nectomys	1	-2.30823e-08	-2.92221e-08	-0.710279	0.023673	-0.00976556	0.0139137	0.0262212	0.028537	0.00119592	-0.00709796	-0.0776889	0.0176192	-0.00210445	-0.00571043	-0.00767703	-0.0143534	0.00331262	-0.000650946	-0.00290168	0.00692434	-9.06566e-05	0.00243501	-0.00281182	-0.00690544	-0.000360496	0.00220318	0.0112056	0.00305754	0.0021691	-0.00564425	0.00147711	0.000142483	-0.00145072	0.00116058	-0.00320324
Cricetidae	Sigmodontinae	Neotomys	1	-5.64932e-09	-7.56227e-09	-0.870346	0.0115865	-0.00875004	-0.00104749	0.0165363	0.0153923	0.0102375	-0.00883082	-0.0278584	0.0110073	-0.00516522	0.00249431	0.00267309	-0.00566904	0.0119318	-0.00158299	0.00155434	-0.0019854	-0.00516087	0.000993044	-0.0108849	0.000420897	0.00351905	0.00643167	0.00717917	-0.00214877	-0.000188316	-0.00455954	0.00935253	0.000645889	0.000845715	-0.00311853	-0.0030917
Cricetidae	Sigmodontinae	Nesoryzomys	1	3.2285e-08	4.57115e-08	-0.71456	0.0274216	-0.00700578	0.016832	0.0400154	0.0308724	0.0022962	-0.00891689	-0.07162	0.0193662	-0.00485663	-0.00602682	-0.0144297	-0.0121422	0.00525472	0.00418932	-0.00828138	0.00363244	-0.00241461	0.00116316	-0.00872693	-0.0046296	0.00189804	-0.00229418	0.0155883	0.00156891	-0.00113532	-0.00144979	0.00772999	0.00193035	0.00199981	0.000882027	-0.00215575
Cricetidae	Sigmodontinae	Neusticomys	1	-1.51321e-08	-2.21915e-08	-0.690329	0.0139962	-0.0020401	0.0197496	0.0282476	0.0385073	0.0021844	-0.0165696	-0.086863	0.00927938	-0.00130628	-0.016758	-0.0172402	-0.0110106	0.00881981	0.00885045	-0.00772119	0.000882649	-0.00200069	0.0105756	-0.00438251	-0.00464698	0.00148223	-0.00523792	0.0206485	0.000486717	-0.00332344	-0.00025517	0.00965762	0.00110298	0.00343566	0.00551361	-0.00630085
Cricetidae	Sigmodontinae	Notiomys	1	4.85482e-09	6.84321e-09	-0.667164	0.0349125	-0.00821925	-0.0145308	0.0243189	0.0425393	0.00214485	0.0138122	-0.0817884	0.0209444	0.00136134	0.00156967	0.0135281	-0.00854976	-0.00546202	-0.00688979	-0.00510723	0.0134535	-0.000619068	0.00801193	-0.0219781	-0.00846285	0.000422826	0.00123749	0.00792199	0.00362586	-0.00330817	-0.00658101	0.00631059	-0.00238881	5.40591e-05	0.00200678	-0.0061958
Cricetidae	Sigmodontinae	Oecomys	1	2.11047e-08	2.95318e-08	-0.694081	0.0209369	-0.0129704	0.0294225	0.0222747	0.0252609	0.00723425	-0.0139252	-0.0891167	0.012262	-0.0111829	-0.00637265	-0.00976239	-0.0154098	0.00887779	-0.000396174	0.00134885	0.00268695	-0.00598753	0.00225599	-0.00647581	-0.00717618	0.00237474	0.00563738	0.0119167	0.00103726	-0.00232932	-0.00303168	0.00703475	-0.000875532	-0.00119936	-0.000454249	-0.00187719
Cricetidae	Sigmodontinae	Oligoryzomys	1	1.19179e-08	1.60357e-08	-0.71032	0.0383207	-0.00698968	0.0306685	0.0394441	0.0270015	0.00343462	-0.0127804	-0.0717216	0.0264521	-0.00855053	-0.00813608	-0.00546411	-0.0135561	0.00835102	0.00330864	-0.00844758	0.00897034	-0.00477573	-0.00067276	-0.0164274	-0.00778222	0.003634	-0.00105472	0.0103608	0.000999647	-0.00225622	0.00172797	0.00468602	-0.000676078	-7.81723e-06	0.0022704	-0.00166341
Cricetidae	Sigmodontinae	Oryzomys	1	9.66993e-11	-9.94211e-10	-0.703129	0.0255865	-0.00961039	0.0196738	0.0337868	0.0341546	0.00246785	-0.0135657	-0.0761509	0.0181622	-0.00481192	-0.010686	-0.00942691	-0.0114172	0.00734877	0.00261908	-0.00695148	0.00459841	-0.00128283	0.00356086	-0.0112376	-0.00681524	0.0016342	0.00135892	0.0124247	0.00135298	-0.000659914	-0.00145896	0.00788629	-0.000454492	6.4158e-06	0.00101871	-0.00318334
Cricetidae	Sigmodontinae	Oxymycterus	1	-9.69318e-10	7.17811e-09	-0.576009	0.0111503	-0.00758091	0.0376124	0.036316	0.0785073	-0.0106632	-0.0139701	-0.123534	0.011675	-0.0119714	-0.0146516	2.62686e-05	0.00963404	0.00857494	-0.00647599	-0.0274168	0.00849498	-0.00455922	0.00187534	-0.0328727	-0.010722	0.00291588	0.00615385	0.0320489	-0.00188413	-0.00276774	0.00513803	0.0270833	0.000952856	-0.000748775	0.0026089	-0.0153567
Cricetidae	Sigmodontinae	Paralomys	1	-1.00764e-08	-1.26499e-08	-0.746956	0.0241415	-0.0157081	0.020695	0.0313794	0.0370268	0.0134204	-0.0278575	-0.0426196	0.0169451	-0.0120335	-0.00130982	-0.0021996	0.00292363	0.0108087	0.0122158	-0.00498443	0.0054307	-0.00181632	-0.00758394	-0.00903828	0.00198222	-0.00225085	0.00887557	0.00585905	0.00386928	-0.000671999	0.00634749	0.00452742	0.0023175	-0.00272127	-0.00661026	-0.00122445
Cricetidae	Sigmodontinae	Phyllotis	1	-6.56247e-09	-5.02496e-09	-0.698376	0.0216388	-0.0092791	0.00722471	0.0353373	0.0476052	0.0020812	-0.00597517	-0.0515904	0.018684	-0.00519595	-0.00171947	-0.00346145	0.00011213	0.00710224	-0.00667586	-0.0113423	0.00586597	-0.00279941	0.000224137	-0.0112848	-0.00219454	0.00447964	0.00667183	0.00619797	0.000815578	-0.0032619	0.000858362	0.00276132	0.000964609	0.00087127	-0.00231469	-0.00158715
Cricetidae	Sigmodontinae	Podoxymys	1	-2.54883e-08	-3.74543e-08	-0.678703	0.0291374	0.00402948	0.0702896	0.0283653	0.0489242	0.00346374	-0.0325926	-0.0830788	0.0129724	-0.0148134	-0.0130443	-0.00268214	-0.00733763	0.00940013	0.0248967	-0.0124173	-0.00283217	-0.00483664	-0.0081894	-0.0203194	-0.00298384	0.0016478	-0.00769839	0.0158869	-0.00446846	-0.00461568	0.00653675	0.00779928	0.000116609	0.00181536	0.00145642	-0.0044615
Cricetidae	Sigmodontinae	Pseudoryzomys	1	1.75012e-08	2.29777e-08	-0.74478	0.0377335	-0.0121271	0.0132171	0.0499908	0.0267467	0.0018692	-0.0101503	-0.0663308	0.0260365	-0.00523353	-0.00866336	-0.016759	-0.0111798	0.00654864	0.00240172	-0.0044789	0.0047279	-0.00353459	0.00715037	-0.0116658	-0.00360232	0.000159606	0.00256518	0.0130876	0.000571617	-0.00222644	-0.00315988	0.00708138	0.00186446	-0.000469535	-0.000841013	-0.00515384
Cricetidae	Sigmodontinae	Punomys	1	4.49894e-09	6.27305e-09	-0.681	0.0198719	0.0285192	0.102881	0.00947418	0.0580415	-0.00988188	-0.0139934	-0.0765093	0.00789031	-0.0114661	-0.00737135	0.00192839	0.0038007	0.00938457	0.00275894	-0.0275825	-0.00296416	-0.00742136	-0.0217859	-0.0336964	-0.00560792	0.0060668	-0.00657204	0.0276757	-0.00650964	-0.00579318	0.0243866	0.0200569	0.000483631	0.00413628	6.65696e-05	-0.00900808
Cricetidae	Sigmodontinae	Reithrodon	1	-7.18713e-09	-3.77741e-09	-0.770716	0.00635032	-0.00953159	0.0121413	0.0155936	0.0457465	0.0124724	-0.0124539	-0.0480195	0.0086273	-0.011114	0.00981532	-0.00814941	0.00035637	0.00522862	0.0001937	-0.000930837	-0.00178973	-0.00540902	-0.0157629	-0.0112434	-0.00147849	0.00773534	-0.00224203	-0.00478326	-0.00543022	0.000864987	0.0101996	0.00880349	-0.00164442	0.00227392	0.0062159	0.00652734
Cricetidae	Sigmodontinae	Rheomys	1	3.53544e-08	5.04171e-08	-0.66057	0.00896501	-0.00011515	-0.0163721	0.0316726	0.0582022	0.00340469	0.00921311	-0.11324	0.00903684	-0.00479141	0.0261302	-0.00406748	-0.000162107	-0.00998746	0.0108447	-0.0257044	0.00320956	-0.00534582	-0.0106989	-0.0311401	-0.0163746	-0.0042559	-0.00513628	0.0347108	-0.00237115	0.00139948	-0.0064707	0.0310518	-0.00168619	-0.00187832	-0.00723346	-0.0154429
Cricetidae	Sigmodontinae	Rhipidomys	1	4.60665e-09	5.10641e-09	-0.690191	0.0176704	-0.00798867	0.025008	0.0212719	0.0304762	0.00631664	-0.0121005	-0.0901475	0.0117254	-0.00878876	-0.00523453	-0.00743423	-0.0141138	0.0107366	0.000245543	-0.00571557	0.00165273	-0.00484449	-0.000343045	-0.0121119	-0.00843468	0.00560823	-0.00022196	0.0177992	-0.00065494	-0.00211997	-0.000762217	0.010329	0.000268508	0.00237675	0.00255796	-0.00375981
Cricetidae	Sigmodontinae	Scapteromys	1	1.05478e-08	1.79242e-08	-0.683938	0.026341	-0.0388274	0.0298663	0.0416888	0.0463039	0.000474646	-0.0253314	-0.0613686	0.0236831	-0.017379	-0.0111811	0.0029646	0.00147406	0.00710379	-0.00575224	0.000750698	0.0132734	-0.00639921	-0.0136271	-0.0219778	-0.00264558	0.00925151	0.00792297	-0.01009	-0.00110521	-0.00138398	0.0115067	-0.00301215	-0.0048199	0.00136218	-0.00523891	0.00621603
Cricetidae	Sigmodontinae	Scolomys	1	-4.38081e-09	-6.03902e-09	-0.745951	0.0405861	-0.00417984	0.00878569	0.0478289	0.0281162	-0.00295668	-0.00249505	-0.0628943	0.0281705	-0.000847341	-0.0129541	-0.0113582	-0.0099571	0.00343455	-0.00252177	-0.000567391	0.00756453	0.00194255	0.00958043	-0.0146678	-0.00604099	-0.000868424	0.00412596	0.00310642	0.000942519	-0.000273733	-0.00596419	0.00730797	-0.000921846	-0.00145697	-0.000695565	0.000630638
Cricetidae	Sigmodontinae	Sigmodon	1	1.21314e-08	1.51288e-08	-0.818783	0.0358848	-0.018881	0.0204868	0.0449694	0.0257933	0.000499797	-0.00504121	-0.0310689	0.0257301	-0.0102506	-0.0121475	-0.0133432	-0.000376676	0.00721855	-0.00401168	-0.00220914	0.00415468	-0.00181502	0.00209317	-0.00928434	-0.000865503	0.00236725	0.00510585	0.00047242	-0.00015132	-0.00210882	-9.54504e-05	0.00267466	-0.000203764	-0.00015237	-0.00175779	-0.00110236
Cricetidae	Sigmodontinae	Sigmodontomys	1	-2.4298e-08	-3.87603e-08	-0.774435	0.0307389	-0.00918664	0.0133431	0.0356577	0.0230269	0.00817598	-0.0177283	-0.0541168	0.022443	-0.0050938	-0.00697151	-0.00855526	-0.010856	0.00913467	0.00523411	-0.00286126	0.0053607	-0.000871604	0.000455938	-0.00925868	-0.00400732	0.00157688	0.0036546	0.00870458	0.00133949	-0.000510733	0.00159059	0.00370383	0.000961823	-0.000476257	-0.00134647	-0.0014052
Cricetidae	Sigmodontinae	Thomasomys	1	7.5675e-09	1.48877e-08	-0.70702	0.0249342	-0.0104487	0.0308295	0.0295227	0.0330163	0.00284209	-0.0232882	-0.0797942	0.0169469	-0.010891	-0.00674275	-0.00909879	-0.0111432	0.00997537	0.0081325	-0.00518049	0.00391365	-0.00458443	0.000801518	-0.01018	-0.0062015	0.00183503	0.000437337	0.0137747	0.00125654	-0.00133716	-0.00201113	0.00972495	0.00028653	0.000677682	-0.00137272	-0.00518511
Cricetidae	Sigmodontinae	Wiedomys	1	-5.1239e-09	-9.31227e-09	-0.627552	0.0240283	-0.012427	0.0338579	0.0360903	0.0465457	0.00363721	-0.0141875	-0.0824382	0.0203262	-0.0114989	-0.0105559	-0.00606316	-0.00482978	0.0100959	-0.00348945	-0.0105438	0.00597959	-0.00541579	0.00133941	-0.012506	-0.00455483	0.00563376	0.00685627	0.0109831	0.00165384	-0.00347341	-0.00209029	0.00374776	0.000705349	0.00193966	-0.0029969	0.000473322
Cricetidae	Sigmodontinae	Wilfredomys	1	-4.11279e-08	-5.48984e-08	-0.701493	0.0248367	-0.0151508	0.0401425	0.02658	0.0313656	0.00278671	-0.00928521	-0.0780044	0.0181887	-0.00942112	-0.0109832	-0.00824591	-0.0143103	0.00678835	-0.000747097	-0.00791435	0.00646865	-0.00360463	-0.00075216	-0.00645323	-0.00730541	0.00242333	0.00180677	0.0180662	0.00436068	-0.000366193	-0.0027181	0.004174	-0.000786283	0.00119111	-0.0020148	-0.00640732
Cricetidae	Sigmodontinae	Zygodontomys	1	6.81172e-09	9.14498e-09	-0.696073	0.032569	-0.0146997	0.0082387	0.0476753	0.0392607	0.00412514	-0.0152612	-0.0682226	0.0232883	-0.0064169	-0.0063582	-0.0204186	-0.00906643	0.0100002	-0.000443922	-0.00864735	0.00747329	-0.00357079	0.00518921	-0.00129127	-0.00527308	0.00336126	0.00572252	0.0102856	0.00405082	-0.00256551	-0.00378195	0.00273446	0.000597229	0.000315158	-0.00189916	-0.00155099
Cricetidae	Cricetinae	Allocricetulus	1	2.38298e-08	4.15439e-08	-0.716501	0.0195242	-0.0156061	0.0350717	0.0260903	0.0304158	0.00194262	-0.00762638	-0.0715797	0.0152847	-0.00857629	-0.016244	-0.00719824	-0.011735	0.00539727	-0.00205307	-0.00688158	0.00345824	-0.00306627	0.00255618	-0.00876536	-0.00694414	0.00360749	0.0037157	0.0120147	-3.43364e-05	-0.00309314	0.00232894	0.00303105	-0.000590344	0.000304176	0.000876635	-0.000808077
Cricetidae	Cricetinae	Cricetus	1	1.12717e-08	2.29002e-08	-0.725247	0.0231117	-0.00823499	0.0303106	0.0230128	0.0185411	0.00107062	-0.000426341	-0.0842049	0.0121462	-0.00550982	-0.0112068	-0.00791229	-0.019276	0.00664211	-0.00928626	0.00126224	0.00149954	-0.00136469	0.000951356	-0.013494	-0.0115673	0.00248053	0.00501161	0.00855429	-2.88255e-05	0.000792021	0.000198423	0.0114432	-0.00418149	-0.00252475	0.00329381	-0.00129868
Cricetidae	Cricetinae	Mesocricetus	1	2.797e-08	4.99352e-08	-0.634808	0.00922042	-0.0192579	0.0488063	0.0108221	0.0418499	0.0107957	-0.0188909	-0.0883082	0.00225489	-0.0139947	-0.0145402	-0.010648	-0.00458712	0.0145439	-0.00215602	0.00597018	-0.00706954	-0.00644197	-0.00362562	-0.0130397	-0.00429351	0.00756154	0.0101619	0.00234663	-0.00665675	-0.00173368	0.00383053	0.00720435	-0.000400359	0.00265581	-0.00156183	0.00429653
Cricetidae	Cricetinae	Phodopus	1	1.17362e-08	1.11301e-08	-0.671051	0.0182929	-0.0156479	0.0417212	0.0227972	0.032438	0.0109633	-0.0218138	-0.0941349	0.0113463	-0.0128786	-0.0132083	-0.0124343	-0.00712214	0.0150086	-0.00174821	0.0042341	0.000309761	-0.00566425	-0.000470897	-0.00847827	-0.00537689	0.00779116	0.00817407	0.0102303	-0.000433435	-0.00223765	0.00333218	0.00837765	-0.000691489	0.00154871	-0.0025295	-0.00438388
Cricetidae	Cricetinae	Tscherskia	1	-1.76929e-08	-2.61632e-08	-0.741309	0.0239904	-0.0154572	0.0369067	0.0293623	0.0251668	0.0036727	-0.00770113	-0.069322	0.0142998	-0.0116454	-0.0136537	-0.00987447	-0.00802574	0.00746725	-0.00249937	0.00901536	0.00338366	-0.00231471	-0.00240342	-0.00706291	-0.00467937	0.00387497	0.00254969	-0.00158279	-0.000867816	6.60914e-05	0.00268068	0.00319726	-0.00205777	0.000293448	0.00177236	0.00153558
Cricetidae	Tylomyinae	Nyctomys	1	-3.06168e-08	-4.67283e-08	-0.731039	0.0350066	-0.0250373	0.0530378	0.0398532	0.0292746	-0.00203101	0.000389151	-0.0693306	0.0257748	-0.0201517	-0.0115686	-0.00423332	-0.00678784	0.00551725	-0.004965	0.0055361	0.00619564	-0.00843761	-0.00884908	-0.0170149	-0.00090364	0.00401893	0.00306873	0.00500032	-0.000657999	-0.00419517	0.00495298	0.00542594	0.00171263	0.0015225	-0.00514749	3.16629e-05
Cricetidae	Tylomyinae	Ototylomys	1	-1.30746e-08	-1.75747e-08	-0.734913	0.0208995	-0.00306107	0.0395955	-0.00459403	-0.000975217	0.00687294	-0.0091548	-0.106123	0.0166307	-0.0130165	-0.001477	0.00403466	-0.0291633	0.00571571	-0.00385787	0.0150863	0.00973396	-0.00779397	-0.0047314	0.00223242	-0.00978712	0.00110592	0.0045588	0.014249	0.00144698	0.000769652	0.00221349	-0.00349385	0.00183244	-0.00400262	0.000676675	-0.00919398
Cricetidae	Tylomyinae	Otonyctomys	1	3.38613e-08	4.33582e-08	-0.702043	0.0531946	-0.0282505	0.0716831	0.0432754	0.0199972	0.00996637	-0.00264626	-0.0894716	0.0302169	-0.0305872	-0.010845	-0.0121146	-0.0124949	0.0112263	-0.0081167	0.0157227	0.00967502	-0.0148274	-0.00801722	-0.0116819	-0.00232891	0.00472195	0.00890769	0.00270761	0.000726376	-0.00389957	-0.00154695	0.0016714	0.00105548	-0.00146458	-0.00761863	0.00105445
Cricetidae	Tylomyinae	Tylomys	1	1.97867e-09	4.15344e-09	-0.71901	0.0125522	-0.00733394	0.0255597	0.00427463	0.0137979	0.0038312	-0.00518918	-0.0902518	0.00959886	-0.00774382	-0.00840087	-0.00182907	-0.0220626	0.00614823	-5.77326e-05	0.00633031	0.00569346	-0.00618075	0.00253285	-0.00273899	-0.00962897	0.00498606	-0.000172314	0.0117234	0.00389184	-0.00407608	-0.000623717	0.00313209	-0.000916945	0.0031734	-0.000138211	-0.0012717
Cricetidae	Lophiomyinae	Lophiomys	1	2.48477e-08	3.8644e-08	-0.645717	0.00181781	-0.010649	0.0381419	0.002645	0.0463844	0.000306647	-0.00397877	-0.0907221	0.00405456	-0.00540581	-0.0131868	-0.00235747	-0.00664357	0.00183824	-0.00157723	-0.010169	0.0016569	-0.0045236	0.00418151	0.00408384	-0.00365136	0.00166849	-9.71659e-05	0.0230665	0.00291153	-0.0013478	-0.00250873	-0.000894855	0.00051128	0.000790558	-0.00035507	-0.0135036
Cricetidae	Extinct	Apocricetus	1	-1.32259e-08	-1.85112e-08	-0.719022	0.0216558	-0.016109	0.0563574	0.0208718	0.0289501	0.00553348	-0.0111663	-0.0752458	0.0129166	-0.0164238	-0.0152215	-0.00522142	-0.0080566	0.0107119	-0.00202661	0.00204655	0.00205212	-0.00512799	-0.00693325	-0.00972059	-0.00435416	0.00553512	0.00324216	0.00754498	-0.0014362	-0.000780878	0.00521896	0.00312113	-0.000507615	0.000931912	0.000476172	-0.00243601
Cricetidae	Extinct	Cricetulodon	1	-2.15206e-08	-2.59254e-08	-0.745091	0.0292438	-0.0190065	0.0682152	0.032588	0.0261592	0.00049159	-0.00292966	-0.0694307	0.0189711	-0.0172833	-0.0226481	-0.0102957	-0.0082623	0.00681386	-0.0043576	0.00400509	0.00509517	-0.00394119	-0.00360845	-0.00987513	-0.00574692	0.00352926	0.000201299	0.0038468	-0.000237523	-0.000199268	0.00365918	0.00441621	-0.00133386	0.000517148	0.00306375	-0.00126558
Cricetidae	Extinct	Democricetodon	1	-5.35792e-10	-1.58065e-09	-0.721613	0.0278195	-0.0235371	0.0610597	0.0367824	0.0346015	-0.00422336	-0.000639802	-0.0579007	0.0237324	-0.0220059	-0.0159514	-0.0010069	-0.00134114	0.00488293	-0.0075513	-0.000864933	0.00891037	-0.00579462	-0.00815516	-0.01544	-0.00204688	0.00448983	-0.000348311	0.00232222	-0.000631551	-0.000729516	0.0023867	0.00181229	-0.000720132	0.00107669	0.00250228	-0.00218082
Cricetidae	Extinct	Neocricetodon	1	1.36964e-09	2.19641e-09	-0.726994	0.0276005	-0.0185338	0.0603368	0.0280734	0.0279665	0.00299928	-0.00703569	-0.0721533	0.0182577	-0.0174995	-0.0193731	-0.00666645	-0.00857226	0.00949932	-0.00308357	0.00365022	0.00631638	-0.00534796	-0.00313229	-0.0102866	-0.00574367	0.00529843	0.00052966	0.00407473	0.00051723	-0.00128091	0.0028158	0.00347486	-0.00122207	0.0015039	0.00208616	-0.000615258
Cricetidae	Extinct	Rotundomys	1	2.28521e-08	3.05008e-08	-0.737044	0.0247636	-0.00555122	0.0386258	0.0371061	0.0309688	-0.00623237	0.0112967	-0.0686883	0.0169607	-0.00729784	-0.0147813	-0.0133313	-0.0074856	-0.00365506	-0.00636933	0.00449741	0.00669157	-0.000697625	0.000217751	-0.00259504	-0.00311974	-0.00102293	-0.00185625	0.00268576	0.0020098	0.00134036	-0.00125145	0.000911353	-0.000520771	0.000473274	0.00197299	-0.000768651
Cricetidae	Extinct	Cricetodon	1	-1.80386e-09	-3.30174e-09	-0.732058	0.0240511	-0.0193998	0.0444757	0.0370158	0.0365089	-0.0117227	0.00659239	-0.049264	0.0221678	-0.0150263	-0.0152619	0.00178612	0.00435161	0.000372535	-0.0124221	0.00403022	0.00822697	-0.00341038	-0.00386106	-0.0159242	0.00111586	0.00621724	-0.00455989	-0.00341392	-0.000290859	-0.00185725	0.00120936	0.00367618	-0.00048778	0.00360688	0.00307662	-0.00159858
Cricetidae	Extinct	Hispanomys	1	-2.11933e-09	-4.39487e-09	-0.685643	0.00089831	-0.0197319	0.0590069	0.0166193	0.0480691	-0.0139703	0.00720804	-0.0567803	0.00774167	-0.0245468	-0.0150177	0.00273222	0.0146872	-0.00136298	-0.0138715	0.00706321	0.00381445	-0.00292848	-0.0197097	-0.0162175	0.00634936	0.00674021	-0.0101594	-0.00897147	4.23999e-05	0.00551162	0.00541904	0.0128997	-0.00195268	0.00384796	0.00834598	-0.00531693
Cricetidae	Extinct	Megacricetodon	1	1.83722e-09	3.35315e-09	-0.702683	0.0283431	-0.0196062	0.0548165	0.0426433	0.0388062	-0.00116193	-0.00491217	-0.0613384	0.0218171	-0.0174266	-0.0156343	-0.00663591	-0.000357326	0.00560195	-0.00341144	-0.00375252	0.00670211	-0.00395157	-0.00854291	-0.0130246	-0.00193434	0.00411383	-0.000500466	0.00390459	-0.000550431	-0.000609175	0.00479971	0.00114837	-9.78652e-05	0.000576178	0.00252003	-0.00158534
Cricetidae	Extinct	Ruscinomys	1	1.05287e-08	1.9073e-08	-0.663903	-0.0184128	-0.0193335	0.0646518	0.00582773	0.0647882	-0.0280126	0.0124459	-0.0568215	-0.000397827	-0.0277706	-0.0174868	0.011094	0.0246475	-0.00653382	-0.0186992	0.0062972	0.00447084	-0.00275922	-0.0236024	-0.0291182	0.00912064	0.00807099	-0.0180105	-0.0138387	-0.00363145	0.00971533	0.00725527	0.0199787	-0.000903964	0.00585538	0.00870596	-0.00293083
Cricetidae	Extinct	Blancomys	1	2.85667e-08	4.08317e-08	-0.695926	-0.0091529	0.0126288	0.0794615	0.00351657	0.0729753	-0.0164014	0.0180166	-0.0747977	0.012225	-0.0202443	0.00447378	0.0297533	0.0145017	-0.00499413	-0.0093679	0.00416139	0.00730918	-0.0132071	-0.0101429	-0.0386303	0.00219805	0.00306329	-0.00955741	-0.0148545	-0.00294497	0.00157825	-0.00648664	0.0171265	-0.00183029	0.00350184	0.00155334	0.00413518
Cricetidae	Extinct	Microtocricetus	1	-3.51429e-08	-5.78825e-08	-0.608235	0.013488	-0.00760564	0.0267716	0.01992	0.0469734	0.00609507	-0.0150413	-0.0883821	0.00781228	-0.00639844	-3.79473e-05	-0.00365437	-0.00334742	0.00605743	0.00176154	-0.00997283	0.000714629	-0.000758275	-0.00967629	-0.00990346	-0.00420431	0.00174558	0.00611627	0.00621946	-0.000384555	0.00259223	-0.00214666	0.0060885	-0.000359843	-0.000957082	-0.000592112	0.00531716
Cricetidae	Extinct	Trilophomys	1	4.832e-09	1.2036e-08	-0.550184	0.00487955	-0.00939331	0.0438077	0.00570426	0.0652511	0.001779	-0.00380718	-0.0676362	0.00221961	-0.00976061	0.00150557	-0.00633127	0.00718597	0.00315012	-0.00345174	-0.0214857	-0.000398055	-0.00632299	-0.00393964	9.29651e-05	-0.00165168	0.00303885	-0.000967748	6.17114e-05	-0.000597809	-0.00341372	-0.00326352	-0.000294837	-0.00126511	0.00234512	0.000972153	0.00357578
Cricetidae	Extinct	Eumyarion	1	-5.48333e-09	-7.45e-09	-0.760805	0.036377	-0.0191964	0.0409489	0.0532429	0.0296663	-0.0097451	0.00478783	-0.051518	0.0307956	-0.0114081	-0.025152	-0.0104936	-0.00475872	0.00358227	-0.0122903	0.000483695	0.0108659	0.000329884	0.00380084	-0.013437	-0.00517465	0.00338354	0.00328517	-0.00194964	0.000516803	-0.00178256	0.00105053	0.000842435	-0.00200289	0.000775669	0.00150765	0.000386544
Muridae	Murinae	Abditomys	1	3.79931e-08	4.65116e-08	-0.731504	0.00824756	-0.03695	0.0391169	0.00883903	0.060714	0.00497915	-0.0168738	-0.0154539	0.00615916	-0.018795	-0.0118349	-0.0016417	0.0164388	0.00351643	0.00733854	-0.0140702	0.0099555	-0.00748078	-0.000774758	0.0155579	0.000925959	-0.00141173	-0.00553258	-0.00463767	0.0110917	-0.00231264	-0.00321712	-0.0122464	-0.00443252	0.00551792	-0.00452848	-0.0077619
Muridae	Murinae	Abeomelomys	1	3.01e-08	4.61601e-08	-0.629784	0.0104447	-0.00837478	0.022808	0.00490559	0.0570475	0.00252792	-0.0249002	-0.0669439	0.00432089	-0.00414784	-0.00696502	-0.00035258	-0.000245405	0.00862447	0.00168962	-0.0211838	0.00884088	-0.00178353	-0.00820073	0.011196	-0.00829392	0.00538961	0.00159175	0.00245585	0.00446069	4.23955e-05	0.0104095	-0.0169533	-0.00396766	0.00203873	0.00426929	0.00413053
Muridae	Murinae	Aethomys	1	-6.48137e-09	-8.42624e-09	-0.801884	0.023238	-0.0148981	0.0285458	0.0356146	0.0366151	0.000208011	-0.0138437	-0.0228543	0.0213283	-0.0110768	-0.0104783	-0.00279582	0.00863815	0.00809395	-0.00537049	-0.00450314	0.0121156	0.00110185	-0.00716765	-0.000347511	0.000612213	0.00408369	0.00712942	-0.0047	0.000996576	0.00207909	0.00392256	-0.0119134	-0.000292145	-0.000660028	-0.00192879	0.00227503
Muridae	Murinae	Anisomys	1	5.25e-09	7.31e-09	-0.73617	0.0160705	-0.0111477	0.0320262	0.0219786	0.033026	0.00456975	-0.00266566	-0.0643592	0.00730241	-0.0116431	-0.00902541	-0.0139441	-0.00240671	0.00542935	-0.00380452	0.00944924	0.00447905	-0.00619896	0.000634826	0.00663982	-8.65e-05	0.00304817	0.00414116	0.000880618	0.00423999	-0.00325847	-0.000934126	-0.000148023	0.00221415	0.000927922	-0.000194082	-0.00120404
Muridae	Murinae	Anonymomys	1	-6.2212e-09	-9.212e-09	-0.719807	0.00511412	-0.0291317	0.043264	0.0116579	0.0513316	7.48705e-05	-0.0150472	-0.039635	0.00731194	-0.0150606	-0.0213727	-0.00345468	0.00970441	0.0107088	-0.0089883	-0.00784888	0.00281072	0.000710308	-0.00590599	-0.00141116	-0.000579129	0.00747343	0.00932386	-0.00469853	-0.00362574	9.7899e-05	0.00549606	-0.00909166	0.00100334	-0.00020476	0.00190908	0.00617521
Muridae	Murinae	Apodemus	1	1.48778e-08	2.15299e-08	-0.738508	0.0220244	-0.0180726	0.0351939	0.0282901	0.0394528	-0.00688161	-0.00436387	-0.0471927	0.0206329	-0.0101964	-0.010695	-0.00152896	0.00612174	0.00352417	-0.0117706	0.00171485	0.00815576	0.000403577	-0.00609028	-0.00816051	0.000287042	0.00711069	0.00014233	-0.00482707	0.00153786	-0.00271054	0.0117371	0.0008814	-0.002165	0.00244923	0.00174414	-0.00419524
Muridae	Murinae	Apomys	1	2.11475e-08	3.59706e-08	-0.56563	0.00643654	-0.011751	0.0314593	0.0147443	0.0690604	0.002399	-0.0132	-0.0591758	0.00750721	-0.00958815	-0.00445049	-0.00133713	0.0118662	0.00660306	-0.00492595	-0.0155334	0.00522183	-0.00323583	-0.00912461	0.0020382	0.00123171	0.0061746	-0.000955297	-0.000590301	0.00235986	-0.0016907	0.00613632	-0.00672077	-0.00126484	0.00333311	0.00331861	-0.00308206
Muridae	Murinae	Archboldomys	1	2.92654e-08	2.51124e-08	-0.728842	-0.0145375	-0.042646	0.0319676	-0.0051506	0.0396073	-0.00918747	-0.00375393	-0.0667183	-0.00364625	-0.0373616	0.0198724	0.00123086	0.00124643	-0.004456	-0.00738439	0.0189883	0.00869502	-0.0174169	-0.0345803	0.0145084	0.0065578	0.00485956	-0.00513117	-0.00396394	0.00664872	-0.00225338	0.0100353	-0.0105161	0.0033679	0.00495737	-0.00187557	-0.00024287
Muridae	Murinae	Arvicanthis	1	-3.92078e-08	-5.05113e-08	-0.81035	0.0161109	-0.0263806	0.0247402	0.0328061	0.0412744	-0.00596308	-0.008137	-0.0211564	0.0108732	-0.0148964	-0.010669	-0.00877615	0.0153019	-0.00364473	0.00394393	0.00136117	0.00709086	0.00196736	-0.014614	0.00365134	0.00939533	0.000867058	-0.00552555	-0.00474541	-0.00203694	0.00484485	0.00866654	-0.015535	-0.000244872	0.00211169	0.000509538	-0.00421669
Muridae	Murinae	Bandicota	1	-2.31103e-08	-3.8933e-08	-0.774429	0.0157425	-0.0329451	0.055883	0.0254937	0.0319764	-0.00191363	0.00258064	-0.0415112	0.00975541	-0.0268008	-0.0167043	-0.00948786	0.00711975	0.000725114	-0.00346701	0.00777359	0.00273897	-0.0069809	-0.00856183	0.00013967	0.00707011	0.00179218	-0.000947003	-0.000546105	-0.00189282	0.00159756	-0.00162684	-0.00523868	0.000982451	0.000373979	0.00186766	-0.00441322
Muridae	Murinae	Batomys	1	-2.98592e-08	-4.41547e-08	-0.690838	0.0117144	-0.0123756	0.0230733	0.00433259	0.0470428	0.00485879	-0.0126334	-0.0524234	0.0104972	-0.00993242	-0.00738598	-5.56042e-05	0.001239	0.015278	-0.00939229	-0.00233474	0.00501782	-0.00622249	0.0018715	-0.00550249	-0.00180431	0.0115456	0.00123151	-0.000766243	0.00199495	-0.00705096	0.00552389	0.00151692	-0.000192519	0.00581542	0.00610562	0.00178345
Muridae	Murinae	Bullimus	1	-1.6582e-08	-2.2449e-08	-0.679142	0.0126041	-0.0120742	0.0183696	0.0134625	0.0639317	-0.00314458	-0.0021998	-0.0212591	0.0061096	-0.00608097	-0.0122274	-0.0164805	0.0173934	0.000585727	-0.00541647	-0.0122767	-0.00444946	0.00570975	-0.00481674	-0.0112903	0.0030504	0.00243041	-0.00566312	-0.00666101	-0.00387504	0.00124929	0.0122384	0.00819816	-6.14186e-05	0.0013166	0.00158527	0.00178728
Muridae	Murinae	Bunomys	1	2.92148e-08	4.04151e-08	-0.731472	0.00924304	-0.0316995	0.0455854	0.0242448	0.0489803	-0.00890394	-0.000923719	-0.0412657	0.00985974	-0.0199404	-0.00907327	-0.004493	0.0111859	-0.00290525	6.97273e-05	0.000327415	0.00671813	-0.00451996	-0.0178742	0.00459463	0.00800825	0.000667546	-0.00594817	0.000823037	-0.000509273	0.00193194	0.00709848	-0.0157578	0.00138261	0.00199579	0.00173676	-0.00327073
Muridae	Murinae	Carpomys	1	4.49957e-09	6.82358e-09	-0.825919	0.0137912	-0.0474068	0.0277284	0.0265401	0.03408	-0.000400466	-0.012519	-0.035349	0.0239698	-0.0226618	-0.00684336	-0.00207095	0.000198142	0.0140674	-0.0124758	0.00235177	0.00958649	-0.00645123	-0.01583	-0.00368942	0.00185937	0.00888157	0.00308231	-0.00492148	0.00106423	0.00415307	0.00739317	-0.00938862	-0.0052937	-0.00102576	0.0122485	-0.00111459
Muridae	Murinae	Chiromyscus	1	-1.65289e-08	-2.63938e-08	-0.65403	0.00969481	-0.0283319	0.0420258	0.0234804	0.0588277	-0.00275602	-0.00857218	-0.0433705	0.0134262	-0.0164735	-0.0177699	-0.00308155	0.00816438	0.00609713	-0.0105157	-0.0218323	0.00742122	0.00132753	-0.0109818	-0.00292828	-0.0074044	0.00432371	0.00794481	-0.00565503	0.00277583	-0.0014275	0.0108698	-0.00318792	-0.00469975	0.000364553	-0.00129761	0.00683757
Muridae	Murinae	Chiropodomys	1	-2.60642e-08	-3.18689e-08	-0.737204	0.0102335	-0.0169592	0.0285276	0.0239427	0.043269	0.00291106	-0.00389169	-0.045684	0.0109422	-0.00846129	-0.0139517	-0.0085662	0.00402124	0.00802081	-0.0100251	-0.00353913	0.00487891	-0.000300562	-0.00322567	0.0013127	0.000324013	0.00881951	6.08285e-05	0.0014498	0.0012922	-0.00170942	0.00431716	-0.0032973	-0.000681371	0.00408857	0.00539436	-0.00387936
Muridae	Murinae	Chrotomys	1	2.59428e-08	4.16266e-08	-0.590843	-0.00119643	-0.0262969	0.0516301	-0.00189699	0.0639088	-0.00103809	-0.00470829	-0.0714808	0.00140031	-0.0195876	-0.00326698	0.00119448	0.0117191	0.000947055	-0.0006989	0.00622449	0.00425481	-0.0096132	-0.0130366	0.00403584	0.00410265	0.00407107	-0.00742491	-0.0110615	0.0019947	-0.00186824	0.00203136	-0.00433393	-0.000313695	0.00329692	0.00541221	0.00251263
Muridae	Murinae	Coccymys	1	3.06893e-08	4.45941e-08	-0.717698	0.0176575	-0.0214955	0.0195612	0.0248439	0.0449337	-0.000135308	-0.000620762	-0.0497149	0.0166466	-0.0152544	0.00683664	-0.003814	0.000341314	0.00365785	-0.00370719	-0.000300864	0.007307	-0.00895191	-0.0115652	-0.00249695	-0.000675913	0.00579814	-0.00579112	-0.00329433	0.00221423	-0.00280674	0.00527611	-0.00700061	-0.00281547	0.00320626	0.00517128	0.00150261
Muridae	Murinae	Colomys	1	2.63e-08	4.35e-08	-0.690928	0.00935468	-0.0204214	0.0463934	0.0124615	0.0467172	-0.00244841	-0.00471526	-0.0594469	0.0118302	-0.0132791	-0.01773	0.00903276	0.00554603	-0.00135947	0.00179712	-4.96e-05	0.0104478	-0.000461857	-0.00760191	0.000909374	-2.67e-05	0.00193929	-0.00375377	-0.00119	0.00231912	-0.000428858	0.00727045	-0.013996	0.000156094	0.00225675	5.38e-05	0.000711914
Muridae	Murinae	Crateromys	1	-1.39435e-08	-2.15408e-08	-0.716595	0.0195839	-0.0221702	0.0321723	0.050175	0.0466417	-0.013566	0.00467038	-0.0487578	0.0260307	-0.0154125	-0.0111723	-0.0103104	0.00412871	0.0072121	-0.0231341	-0.00772265	0.00768169	1.99127e-05	-0.00783451	-0.0106288	-0.00652501	0.00884822	0.00244429	-0.00475042	0.00267579	-0.000787235	0.00435164	0.00642079	-0.00346198	-0.00116892	0.0102086	0.00244181
Muridae	Murinae	Cremnomys	1	2.14357e-08	3.31481e-08	-0.67588	0.0176273	-0.0310266	0.0318325	0.0497535	0.0622046	-0.007801	-0.0218934	-0.0306873	0.0226854	-0.0119008	-0.0244401	-0.0116156	0.0186452	0.0095708	-0.00848004	-0.0153444	-0.00162635	0.00549267	-0.00647473	-0.0189597	0.00483505	0.00216716	0.0117474	0.00347757	-0.00473985	-0.00229067	0.0141168	0.00413625	0.00556519	-0.00175934	-0.00660762	-0.0046604
Muridae	Murinae	Crossomys	1	-2.16434e-08	-3.13997e-08	-0.62746	0.0082432	0.0158412	-0.0332298	-0.0083455	0.0526922	-0.00455948	0.00531355	-0.0617992	0.0010512	0.0130433	0.00240025	0.002306	0.00464369	-0.00489537	-0.000719315	-0.0101271	0.000725412	0.00695034	0.0070995	0.00137186	0.00180043	-0.00195234	-0.00451352	0.00468748	-0.00321233	0.00112536	0.00143844	-0.00770309	0.00305363	0.00129935	0.000168209	0.00128208
Muridae	Murinae	Crunomys	1	-2.19849e-08	-3.13792e-08	-0.682659	0.0124645	-0.0364833	0.0362022	0.022023	0.0561931	-0.000680515	-0.00670723	-0.0560723	0.012177	-0.0197391	0.000368221	-0.00527555	0.00479487	0.00681598	-0.0139348	0.00567982	0.00969604	-0.00907151	-0.0176165	0.00422172	0.00130683	0.00721893	0.00395384	-0.0139199	0.00403137	-0.000260024	0.00777141	-0.00828469	-0.00463101	0.00253301	0.00115591	0.00607489
Muridae	Murinae	Dacnomys	1	-2.20027e-08	-2.84622e-08	-0.671813	-0.00559758	-0.0362252	0.0517793	0.00785016	0.0615011	-0.00548809	0.00395878	-0.0331885	0.00168195	-0.0230605	-0.0216972	-0.00433046	0.0194763	0.000571963	-0.01403	-0.0118397	0.00202362	0.00216123	-0.0184138	0.00277745	0.00106787	0.00509283	-0.000120205	-0.0101592	0.000666909	0.0026126	0.00985019	-0.00260951	-0.0035348	0.00191202	0.00533779	-0.000516846
Muridae	Murinae	Dasymys	1	8.20115e-09	1.00768e-08	-0.835477	0.00545083	-0.0331861	0.0323716	0.0174135	0.0341113	-0.00926541	0.00746573	-0.0183591	0.000108475	-0.0219022	-0.0126079	-0.0135725	0.0133927	-0.00505874	-0.00522725	0.00472006	0.00131773	-0.00542868	-0.00496214	0.00900455	0.00790756	0.00257107	-0.00587314	-0.00536637	0.000556248	0.0020084	-0.00530372	-0.00640037	0.000244798	0.00210611	0.00465205	-0.00276216
Muridae	Murinae	Dephomys	1	-6.28831e-09	-5.51894e-09	-0.775938	0.0185409	-0.0173215	0.032208	0.0376033	0.0461327	-0.00395191	-0.00516691	-0.0248176	0.0204469	-0.0181089	-0.00944441	-0.00926537	0.00768444	0.0118723	-0.0150465	-0.0124185	0.00741769	-0.00171344	-0.00818913	-0.00128538	0.000350641	0.007386	0.0137899	0.00516763	0.00103613	-0.00425086	0.008353	-0.00566228	0.00197203	-0.000405798	-0.00363721	-0.00153192
Muridae	Murinae	Diomys	1	-1.42e-09	-4.05e-09	-0.728743	0.00607324	-0.0391258	0.0253087	0.0330545	0.0713329	-0.00252477	-0.0139121	-0.00628462	0.00985063	-0.0264514	0.00598386	0.00343058	0.0278216	-0.00246854	0.0022136	-0.00233437	0.0134478	-0.00567111	-0.0337562	0.00264742	0.00971544	0.00110256	-0.0027784	-0.0164206	-0.00284429	0.00573908	0.00825429	-0.0188151	0.00405321	0.000478522	-0.00236778	0.00858946
Muridae	Murinae	Diplothrix	1	-2.09687e-08	-2.67298e-08	-0.743483	-0.0102391	-0.0236058	0.00479164	0.0093546	0.0503533	-0.0105815	-0.005419	-0.0318393	0.00878357	-0.00477563	-0.0171618	0.00623391	0.0185705	0.00535058	-0.0119694	0.00467146	0.00345793	0.0104412	-0.00963521	-0.00734865	0.00666349	0.00647594	0.00439502	-0.0110828	-0.00169808	0.00483199	0.0116849	0.000349239	0.000291615	0.0011622	0.000277304	0.00281459
Muridae	Murinae	Echiothrix	1	-3.28261e-08	-4.54039e-08	-0.726109	0.0135074	-0.0205255	0.0263572	0.025294	0.04545	0.000811935	-0.00566171	-0.047709	0.0100889	-0.00816424	-0.0123094	-0.00911206	0.00603081	0.00219722	0.00248299	0.0011454	0.00550616	0.00115395	-0.00705142	0.00393812	0.00294386	0.00204011	-0.00836329	-5.51494e-05	0.00541214	0.00171705	0.00605579	-0.00227709	-0.00123531	0.00224047	0.00640376	-0.00641559
Muridae	Murinae	Eropeplus	1	-2.47159e-08	-2.97703e-08	-0.758316	0.0156358	-0.0103605	0.0754365	0.0160359	0.0606652	-0.00273296	-0.0240029	-0.0401048	0.0130596	-0.0199486	-0.0199724	0.00570224	0.0196742	0.0120531	-0.0081068	-0.00296439	0.00506598	-0.00183649	-0.0151156	0.000582851	0.000976183	0.00823501	0.015361	-0.0113933	0.000906918	0.00105024	0.00940134	-0.0123134	0.000209351	-0.000218454	-0.00670398	0.00696877
Muridae	Murinae	Golunda	1	-2.97803e-09	-5.74626e-09	-0.880944	-0.0146369	-0.0306321	0.029163	-0.0083458	0.0148749	-0.0112953	0.00524095	-0.0108201	-0.0165838	-0.0195324	-0.00847667	-0.00684339	-0.00307772	-0.00262715	-0.00619158	-0.00373763	-0.019258	-0.0159251	0.00948126	-0.00275948	-0.00189902	-0.000221512	0.00253859	0.00671923	-0.008672	-0.0145513	-0.00674528	0.0110933	0.00276369	-0.00366911	0.00313547	0.000181263
Muridae	Murinae	Grammomys	1	1.41383e-09	9.83269e-10	-0.741254	0.0126537	-0.0177684	0.0322202	0.0205932	0.0429219	-0.000615434	-0.00731998	-0.0445849	0.0117647	-0.0118202	-0.00816684	-0.00214541	0.00660758	0.00526658	-0.00568924	-0.000496306	0.00408201	-7.44884e-05	-0.0104858	-0.00497969	0.000502889	0.004454	0.00347715	-0.0036854	-4.98671e-05	-0.000591064	0.010849	-0.000517865	-0.00170316	0.000443411	0.000946502	-0.00180684
Muridae	Murinae	Hadromys	1	-3.02648e-09	-6.21634e-09	-0.75803	-0.00706674	-0.0342603	0.0327116	0.00191882	0.0540583	-0.00956602	0.00278574	-0.0128168	-0.00165083	-0.0216871	-0.00979426	-0.00269974	0.0205609	-0.00260067	-0.0083957	-0.0062103	0.00763493	-0.00176316	-0.0133777	0.0185335	0.00553112	0.00376592	-0.003	-0.0107749	0.00682831	0.00367771	0.00130694	-0.0095638	-0.00357554	0.00088885	0.00762877	-0.00367392
Muridae	Murinae	Haeromys	1	2.0817e-08	3.23616e-08	-0.718582	0.0100078	-0.0230371	0.0429086	0.0100012	0.0476299	0.00870157	-0.0195251	-0.0464727	0.00851815	-0.0171471	-0.01135	-0.00783892	0.00796178	0.0150411	-0.00787878	0.00506286	0.00249371	-0.00614394	-0.0060276	0.00462611	0.0022167	0.00994904	0.00724548	-0.00942534	-0.000727981	-0.000845406	0.000637637	-0.0115262	1.62777e-05	0.00423752	0.00136291	0.00501256
Muridae	Murinae	Hapalomys	1	-3.70531e-08	-4.49612e-08	-0.723711	0.00386505	0.00249225	0.00636987	-0.00214671	0.019368	-0.00176018	-0.00245243	-0.087757	0.00511501	0.00305589	-0.00428329	0.00733221	-0.0107473	0.00221011	0.00302027	0.0157768	0.00790287	0.00337747	-0.00232715	0.00163707	0.000256211	0.00196432	-0.00438488	0.0093375	0.00666486	0.00307669	0.00430803	-0.00278951	0.00276618	0.00201603	0.001432	-0.00582767
Muridae	Murinae	Heimyscus	1	-2.9273e-08	-3.93067e-08	-0.749454	0.0214934	-0.0198952	0.0663726	0.0172822	0.0393942	-0.00110143	-0.0238347	-0.0451439	0.0148546	-0.0249366	-0.0152517	-0.00134972	0.0101247	0.0111214	-0.0100309	0.00200759	0.0160827	-0.00173518	-0.0227859	0.00679943	0.000852392	0.00930847	0.0129444	-0.00277985	0.0063295	0.00190034	0.0174675	-0.0191867	-0.00366182	0.00383366	-0.00860919	-0.000681498
Muridae	Murinae	Hybomys	1	-2.58805e-08	-3.38874e-08	-0.774854	0.0167364	-0.0170946	0.0225133	0.0416662	0.0435054	0.00120386	-0.0075859	-0.033463	0.020616	-0.0121389	-0.0124655	-0.0106212	0.00929582	0.0105299	-0.0144604	-0.00381786	0.00480044	0.00475721	-0.0103596	-0.00671499	0.00151363	0.00607327	0.0147694	-0.000968757	0.00114377	-0.0010714	0.0156858	0.00262592	-0.00100661	-0.00191309	-0.00265365	-0.004331
Muridae	Murinae	Hydromys	1	-6.23055e-09	-1.23124e-08	-0.557408	0.0161526	-0.0283036	0.0433991	0.00664798	0.069495	0.00455771	-0.00456155	-0.0597713	0.00499851	-0.0167682	-0.007199	-0.00211022	0.0138686	0.00222008	0.0053519	-0.0143426	0.0064567	-0.00872821	-0.012835	0.0145875	0.00185158	0.00285248	-0.0104802	-0.00663058	0.0058224	-0.00170822	0.00463116	-0.0130296	-0.00254815	0.00288127	0.00115556	0.00242219
Muridae	Murinae	Hylomyscus	1	-3.29046e-08	-4.88134e-08	-0.670443	0.0169289	-0.0164464	0.0434655	0.0229208	0.0539537	-0.00142674	-0.0123191	-0.0447763	0.0218881	-0.0184767	-0.00507492	0.00677192	0.00250567	0.0063943	-0.00444874	-0.0164489	0.0128551	-0.00457858	-0.00711946	-0.00755873	-0.00659369	0.0061884	0.00185489	-0.00460418	0.00516518	-0.00433664	0.00234537	-0.00298363	-0.00443614	0.000408703	0.00288674	0.00777085
Muridae	Murinae	Hyomys	1	-4.00344e-08	-5.25912e-08	-0.752471	0.00653463	-0.0225602	0.0381703	0.00898002	0.0400785	-0.00282385	-0.0124956	-0.0435008	0.00444795	-0.0191758	-0.00893788	-0.00150172	0.00321325	0.00548154	-0.00750728	-0.00213298	0.0069634	-0.00757455	-0.00603836	0.00615373	-0.0011482	0.00425683	0.00838945	-0.00514993	0.00412284	-0.00214448	-0.00114863	-0.00919052	-0.000440463	0.00171361	-0.00399694	0.00939061
Muridae	Murinae	Kadarsanomys	1	-2.16046e-08	-2.90974e-08	-0.751147	0.000589096	-0.0193023	0.0142859	0.0186059	0.0594641	0.0107827	-0.0237714	-0.0295054	0.00907523	0.00450558	-0.0195367	0.000649043	0.019993	0.00851366	0.00831529	-4.26948e-05	0.00909146	0.00965845	-0.00943654	0.0101614	0.0068238	0.000700283	0.004122	-0.0115607	0.000949404	0.0035131	0.0155211	-0.0219579	-0.00055295	-0.000252011	-0.00232333	0.000521278
Muridae	Murinae	Leggadina	1	7.05299e-09	8.2111e-09	-0.680624	0.00991513	-0.018826	0.0268283	0.0291897	0.0547261	0.00298003	-0.025494	-0.048328	0.014071	-0.011123	-0.0157144	-0.00758255	0.00917467	0.0120861	-0.00109332	-0.0107999	0.00240915	-0.000664405	0.00121445	-0.00441993	-0.000748918	0.00253004	0.0145793	-0.00115665	-0.000149827	-0.0018267	0.000651163	3.32422e-05	0.000339023	-0.00271488	-0.00395989	0.00235203
Muridae	Murinae	Lemniscomys	1	4.32156e-10	2.83679e-09	-0.76587	0.0183332	-0.0276282	0.0406811	0.0307527	0.0413665	-0.00306559	-0.00918197	-0.0338848	0.0149904	-0.0191132	-0.0112669	-0.00499748	0.00949084	0.00250797	-0.00335827	-0.00232898	0.00911185	-0.000337834	-0.0164921	0.00350283	0.00407289	0.00280896	0.00317581	-0.00249132	0.000902673	0.00424141	0.00611827	-0.0127119	-0.000256865	-0.000141251	-0.000359935	-0.00024367
Muridae	Murinae	Lenomys	1	-1.82565e-08	-2.56884e-08	-0.750236	0.0173524	-0.0143164	0.039926	0.0287425	0.0438924	-0.00552192	-0.0006247	-0.0476487	0.0149711	-0.00929511	-0.0177754	-0.00484083	0.00145016	0.00945459	-0.0126024	-0.00409027	0.00612632	0.00149568	-0.0029902	-0.00612981	-0.0031422	0.00728572	0.00305245	-0.00124959	0.00292204	-0.000590805	0.00638772	0.00550426	0.00198403	0.00285212	0.00494871	0.00518592
Muridae	Murinae	Lenothrix	1	3.59528e-08	4.47404e-08	-0.734317	-0.000694368	-0.0169945	0.0637864	0.000255596	0.0389722	-0.000902954	-0.0107944	-0.0624173	0.0117787	-0.0141798	-0.0276638	0.0120473	0.00793338	0.00690058	-0.0090427	0.0130862	0.00850419	-0.00136606	-0.00164195	-0.00444933	0.000409115	0.010182	0.000761192	-0.00659604	0.00258325	0.000688925	0.00961514	-0.00541554	-0.00385679	0.00222386	0.00382489	-0.008063
Muridae	Murinae	Leopoldomys	1	3.181e-08	4.79861e-08	-0.676627	0.00417461	-0.0287943	0.054377	0.00790824	0.0535529	0.00254673	-0.0166315	-0.0438484	0.00715253	-0.0184729	-0.0184432	-0.00182932	0.00696736	0.0102786	-0.0105374	-0.0148516	0.00545604	-0.00427774	-0.00391173	0.0026846	-0.00237126	0.00990039	0.00585874	-0.00205938	-0.000280933	-0.000356775	-0.00259977	-0.00983082	-0.00269265	0.00295076	0.00512657	0.00278134
Muridae	Murinae	Leporillus	1	-2.26937e-08	-3.25136e-08	-0.752418	0.00763557	-0.0276446	0.0361483	0.0188642	0.0242327	-0.00210445	-0.00764227	-0.0650214	0.00726988	-0.0239491	-0.00884038	-0.0042314	0.0024393	7.98785e-06	0.00372866	0.0166706	0.00462195	-0.0051053	-0.0141147	-0.00117073	0.00891325	0.00338498	-0.00804095	0.000505394	0.000184311	0.00699494	-0.00267184	-0.00381667	0.00293806	0.00283688	0.0041394	-0.00562514
Muridae	Murinae	Leptomys	1	1.61918e-10	9.20102e-10	-0.578886	0.00434918	-0.0164063	0.0602345	-0.0092627	0.0664535	0.0051738	-0.0228474	-0.0752357	0.00250008	-0.0183203	-0.00260447	0.00505239	0.0123176	0.0050429	0.014392	-0.000659594	0.00603869	-0.0124207	-0.01511	0.00600585	0.00439572	0.0050617	-0.0101268	0.00150111	0.000321326	-0.00335305	0.00511372	-0.0116715	0.00232002	0.00539115	0.0054749	-0.00531194
Muridae	Murinae	Limnomys	1	1.39117e-08	1.94408e-08	-0.743307	0.0226201	-0.0357825	0.0295828	0.0387585	0.0466352	0.000243438	-0.0122785	-0.044969	0.0157972	-0.0172126	-0.00467126	-0.0117265	0.00782812	0.00221625	0.00595738	0.00702012	0.00509958	-0.00418839	-0.0154018	-0.00102179	0.00590729	0.00102466	-0.00489046	-0.00830268	-0.00263875	0.00139431	0.00864962	-0.0103941	-0.000512217	0.000652939	0.00288433	0.00096412
Muridae	Murinae	Lorentzimys	1	3.56e-08	5.08e-08	-0.747266	0.0130548	-0.0395248	0.0554133	0.0231707	0.0412308	0.00562248	-0.00794886	-0.0398202	0.0115796	-0.0259751	-0.0181965	-0.0103656	0.00593804	0.0143689	-0.0144858	-0.00536736	-0.00103256	-0.00190907	-0.0126468	-0.00852593	-0.00156	0.00751527	0.012393	-0.00119271	-0.00166399	0.00117236	0.00475875	0.0049055	-0.00230316	0.000331215	-0.00196117	0.000836413
Muridae	Murinae	Macruromys	1	-3.78456e-08	-5.94609e-08	-0.620077	0.000256055	-0.00633047	0.0176929	0.000827594	0.0631841	-0.00360374	0.00551368	-0.0558734	-0.000792274	-0.00376925	-0.00476423	0.00159386	0.0124684	-0.00621649	0.00526058	-0.00863776	0.00300002	0.000993688	-0.0108986	0.00428427	0.00400498	-0.00103705	-0.00947962	0.000978684	0.0007707	0.000773835	0.010284	-0.00567589	0.00109255	0.0016224	-8.64716e-06	-0.00429346
Muridae	Murinae	Malacomys	1	1.42204e-09	5.44951e-09	-0.702083	0.0104376	-0.0226767	0.0472977	0.0196793	0.0529826	-0.0049663	-0.00564073	-0.0449485	0.0132176	-0.0165285	-0.0163641	0.00280513	0.010553	0.000955817	-0.00606533	-0.00518599	0.00722734	-9.79416e-05	-0.0116116	-0.00379567	0.00107996	0.00484174	0.00123906	-0.00522226	-4.20243e-05	0.00100224	0.00790963	-0.00831048	-0.00102419	0.00264283	-0.00289495	0.00143894
Muridae	Murinae	Mallomys	1	1.18975e-08	1.72003e-08	-0.765437	0.00083281	-0.0236819	0.0328259	0.0174889	0.0518763	0.000736708	-0.00623609	-0.0497627	0.0155796	-0.0149653	-0.016245	-0.00767656	0.00379641	0.0163047	-0.0279765	-0.00493878	0.00327775	0.00715593	-0.0113964	0.00127406	-0.00597663	0.00677001	0.032605	-0.0016991	0.00139475	0.00154969	0.00949286	-8.86921e-05	-0.00192669	-0.00354926	-0.0133126	0.00206185
Muridae	Murinae	Margaretamys	1	2.11488e-08	3.21781e-08	-0.651076	0.00207574	-0.0269689	0.0436313	-0.00139823	0.0601887	1.19075e-06	-0.0131177	-0.0509798	0.00442428	-0.0189879	-0.01014	0.00553292	0.0139001	0.00460367	-0.00119715	-0.00473576	0.00541254	-0.0022774	-0.0153766	0.000880192	0.000973272	0.00530302	-0.00176768	-0.00751383	0.000722167	-0.000562425	0.0120798	-0.00896664	-0.00234307	0.00363166	0.000192971	0.00203536
Muridae	Murinae	Mastacomys	1	1.7792e-08	6.82385e-09	-0.873921	-0.0277644	-0.0532648	0.0434225	-0.0221841	0.016499	-0.00699622	-0.00912727	-0.025242	-0.010281	-0.0379891	0.00255058	0.0103832	-0.00294667	-0.00586834	0.0101787	0.00434533	0.00309495	-0.0140285	-0.0158654	0.0113167	-0.00131573	-0.000872782	-0.0118872	-0.00400791	0.00483009	0.00272814	-0.00371129	-0.00765706	-0.00517302	0.00245549	0.00778076	0.000750392
Muridae	Murinae	Mastomys	1	-3.63758e-08	-5.21922e-08	-0.697642	0.0117312	-0.0290203	0.073717	0.0232136	0.0516005	0.000889201	-0.0161578	-0.0424612	0.0129818	-0.0300029	-0.0188982	-0.000874891	0.014593	0.00534301	-0.00746997	-0.0030435	0.0099089	-0.00495183	-0.0210063	0.00462059	0.0053708	0.00802798	0.00562006	-0.000427201	0.00122587	0.000427791	0.0081811	-0.0196132	0.000914335	0.00502962	-0.0046561	-0.00132392
Muridae	Murinae	Maxomys	1	1.3708e-08	1.90786e-08	-0.702166	0.0170896	-0.0240042	0.0356233	0.0260249	0.0483094	0.00229775	-0.0157453	-0.0517391	0.0180896	-0.0176254	-0.00734266	0.00125356	0.00557481	0.0103268	-0.00796146	0.000147511	0.00759116	-0.00323521	-0.0104494	-0.0102467	-0.00284868	0.00556965	0.0120571	-0.00927167	0.000833389	-0.00137107	0.00655524	-0.00271883	-0.00280916	5.48588e-05	-0.00688471	0.0070476
Muridae	Murinae	Melasmothrix	1	-4.35948e-08	-5.72256e-08	-0.764339	0.0346992	-0.000154372	0.0536881	0.0310312	0.0538649	0.00682919	-0.0190413	-0.0477681	0.0289268	-0.024497	-0.00650744	0.0104499	0.0117926	0.0173854	-0.0190909	-0.0121708	0.00348467	-0.00324461	-0.0175759	-0.010481	-0.00251675	0.0063201	0.0361125	0.00336745	0.00429652	0.00616311	0.00676523	-0.0103805	-0.00195291	-0.0108125	-0.0163275	-0.00339942
Muridae	Murinae	Melomys	1	4.51448e-09	4.88316e-09	-0.686487	0.0153219	-0.00870104	0.0168539	0.00763818	0.0415022	0.00247238	-0.00686269	-0.0608109	0.0145002	-0.0076576	-0.00334349	0.00126361	-0.00383177	0.00555535	-0.00378331	-0.00505548	0.00727166	-0.00286418	-0.00218705	-0.00319979	-0.0045948	0.00422545	0.00243243	0.00245739	0.00126008	-0.00147233	0.00259513	-0.00733035	-0.0027696	0.000663659	0.00187236	-0.000569465
Muridae	Murinae	Mesembriomys	1	2.22e-08	3.68e-08	-0.674215	0.0184975	-0.0048916	0.0111815	0.0339814	0.0539704	0.00622738	-0.0132635	-0.0497649	0.0138393	-0.00798792	0.00227699	-0.00310484	0.00888358	0.00369237	0.00926022	-0.000481087	0.0050135	-0.0038781	-0.00511318	-0.00825162	0.00440933	0.00153856	-0.00568102	-0.000595019	0.00261904	-0.000287087	-0.00038238	0.0025707	0.000458417	0.00155011	0.0024392	-0.0060796
Muridae	Murinae	Micromys	1	-2.21964e-08	-3.14236e-08	-0.714221	0.00637303	-0.00940291	0.00770799	0.0279344	0.0584907	-0.00230591	0.00230871	-0.0413804	0.0101429	-0.00101516	-0.0116828	-0.0102325	0.0017694	0.00441825	-0.0162642	-0.0232293	-8.63802e-05	0.00926782	-0.010138	-0.00627375	-0.00523164	0.00172984	0.0161186	0.00711611	0.000875222	0.00286634	0.0121104	0.00829341	-0.00200452	-0.00283502	-0.00679372	-0.0026249
Muridae	Murinae	Millardia	1	-4.18511e-08	-5.32176e-08	-0.788479	0.0166315	-0.0303863	0.033644	0.0373879	0.0458012	-0.00815241	-0.00847466	-0.0181453	0.020199	-0.02385	-0.0139934	-0.00815562	0.0196243	0.0086822	-0.016116	0.000482698	0.00220868	0.00282874	-0.0195415	-0.0092979	0.0107321	0.0079187	0.0105144	-0.00422135	-0.00608143	0.00062479	0.0159605	-0.00739192	0.00338265	0.000168028	-0.00359687	-0.00312058
Muridae	Murinae	Muriculus	1	1.79382e-08	2.54151e-08	-0.704833	0.00660913	-0.0268503	0.0664355	0.0150446	0.0599427	-0.0101467	-0.0219826	-0.0397975	0.0096667	-0.0187125	-0.0259237	0.0107608	0.0215238	0.00955206	-0.00729808	-0.00871752	0.0083134	0.00545334	-0.0252724	-0.00615374	0.00455552	0.00582898	0.0109646	0.00248793	-0.00205753	0.00397534	0.0202739	-0.00936248	0.00157577	-0.000755744	-0.00763173	-0.00393112
Muridae	Murinae	Mus	1	4.43373e-09	7.66816e-09	-0.664309	0.0146034	-0.0234767	0.0457489	0.0397399	0.0642447	-0.00172847	-0.0295115	-0.0423811	0.0179724	-0.0100219	-0.0291676	-0.000780137	0.0156297	0.0121753	-0.00151573	-0.0143837	0.00523282	0.00465878	-0.0065838	-0.00857701	0.00120982	0.00266087	0.0112236	0.000783011	0.00076315	-0.000606539	0.0110677	-0.00462462	0.00192957	-8.69796e-05	-0.00685087	-0.00321552
Muridae	Murinae	Mylomys	1	2.97869e-08	3.44414e-08	-0.814292	0.00751507	-0.0320151	0.035949	0.0179503	0.036202	-0.00694614	-0.00759571	-0.0170305	0.0164084	-0.0247939	-0.0101489	0.00819066	0.0116933	-0.00211606	-0.00202515	-0.00603853	0.0168509	-0.00216972	-0.01299	0.0032399	-0.00335069	0.00279273	-0.00142759	-0.0137823	0.00561053	0.00309575	0.000808652	-0.0141952	-0.00562379	0.00312537	-0.00144067	0.00922621
Muridae	Murinae	Nesioka	1	-7.57265e-10	-7.62699e-10	-0.734284	0.0211753	-0.018202	0.0350755	0.0191331	0.0214353	0.0132113	-0.02189	-0.0743938	0.00975856	-0.0149517	-0.00246715	-0.0131993	-0.0152157	0.01204	0.00537759	0.000574412	0.000853959	-0.00638597	-0.00786539	0.00225668	-0.00539424	0.00330929	0.00452003	0.00876235	-0.000282785	0.00112413	-0.0014097	-0.00384917	-0.00103188	-0.000563567	0.000596988	0.000446438
Muridae	Murinae	Nesoromys	1	2.64e-08	3.47e-08	-0.712352	0.0100845	-0.0152853	0.021074	0.0175226	0.0540602	-0.00402331	0.00595668	-0.0360783	0.00476717	-0.00466168	-0.00698052	-0.010295	0.0107281	-0.0103389	0.00953113	-0.00424883	0.000696554	0.00108406	-0.00304504	0.00143342	0.00448066	-0.00664304	-0.00954439	-0.00366578	-0.00430409	0.00179138	0.000649514	-0.00974301	0.00247929	-0.000735448	-6.32e-05	0.00123329
Muridae	Murinae	Nivivemter	1	-9.03478e-09	-1.49854e-08	-0.63841	0.00460877	-0.0272108	0.0409212	0.0138562	0.0609351	-0.00186208	-0.00564374	-0.0514087	0.00759055	-0.0172181	-0.00803396	0.00159443	0.0108048	0.00391232	-0.00668773	-0.00692852	0.00668306	-0.00422392	-0.0153121	0.00299888	0.0022134	0.00620581	-0.00266287	-0.004094	0.00126126	-0.00072307	0.00671293	-0.0109375	0.000372112	0.00336031	0.00296744	0.00298179
Muridae	Murinae	Notomys	1	7.49668e-09	6.80789e-09	-0.768078	0.00953539	-0.0360598	0.0541106	0.0125577	0.0416236	0.003027	-0.0124853	-0.0259252	0.0084413	-0.0260557	-0.0184498	-0.00230498	0.0107246	0.00785939	-0.00418408	-0.0047607	0.0067879	-0.00468231	-0.00780782	0.00131357	0.00134682	0.00594563	0.00303553	-0.0049275	0.00103149	0.000655405	0.00127719	-0.00772462	-0.0022102	0.00118115	0.00139516	-7.74558e-06
Muridae	Murinae	Oenomys	1	-3.0133e-08	-3.78174e-08	-0.793265	0.00580075	-0.0223812	0.0188459	0.0144103	0.0349728	0.00237623	-0.0228945	-0.0257676	0.0210833	-0.0161402	-0.00170788	0.0133529	0.00885692	0.0137021	-0.0101756	-0.00369665	0.0150012	3.33035e-05	-0.0124787	-0.00795206	-0.00277171	0.00541284	0.0147266	-0.0125921	0.00159967	0.0034276	0.00607238	-0.00678029	-0.00669465	-0.00359406	-0.000355824	0.0028438
Muridae	Murinae	Papagonomys	1	-1.22e-08	-1.66e-08	-0.758561	-0.00138515	-0.0325567	0.0267691	0.0173279	0.0530309	0.000638441	-0.00328315	-0.033185	0.00874526	-0.0123825	-0.00748702	-0.00415799	0.0168123	0.00867354	-0.00761955	0.00598658	-0.000626008	0.00345525	-0.016409	-0.00862377	0.0091623	0.00553046	0.00722739	-0.00894848	-0.000925609	-0.000104039	0.0227872	0.00570604	0.00103331	-0.00285696	0.00443924	-0.00240056
Muridae	Murinae	Parahydromys	1	2.43087e-09	4.96038e-09	-0.621145	-0.00286002	0.0142492	-0.0724382	0.00110996	0.0593853	-0.00586235	0.000223722	-0.0695314	0.000288812	0.0177402	0.00708662	-0.00556119	0.00858249	-0.000558398	0.00319965	-0.0127948	0.0020581	0.00546554	0.0183238	0.0105945	-0.00015866	-0.00174978	-0.000665021	0.0110325	0.00297249	0.000185386	-0.00800841	-0.00531658	0.00201766	-0.00119728	-0.00480061	-0.00424326
Muridae	Murinae	Paulamys	1	4.42996e-08	6.34489e-08	-0.667095	0.0128734	-0.0224875	0.0361558	0.0271356	0.0708866	-0.00582773	0.0124476	-0.0113668	0.00576683	-0.0207146	-0.00805647	-0.00604415	0.0306733	-0.00829335	-0.000111864	-0.0045065	0.00196628	0.00259229	-0.017997	-0.000822535	0.0110647	-0.00416101	-0.00335728	-0.00693888	0.000384866	-0.000205226	0.0149487	-0.00334644	0.00344986	-0.00124074	-0.00396256	-0.00401688
Muridae	Murinae	Pelomys	1	-1.46764e-08	-1.92147e-08	-0.861669	0.00682963	-0.03279	0.0314422	0.0193887	0.01749	-0.0101304	-0.000124588	-0.0294837	0.0141801	-0.0292429	-0.0019505	-0.000592998	0.00419659	-0.00301105	-0.00512792	0.0102956	0.0149103	-0.00506959	-0.0142388	0.00697413	0.00071075	0.00316641	-0.00142279	-0.00984226	0.00380881	0.00336145	0.000762609	-0.0117012	-0.00432544	0.000997906	0.00126442	0.00445021
Muridae	Murinae	Phloeomys	1	-1.78914e-08	-2.38485e-08	-0.753714	0.0316743	0.000514323	0.010003	0.0484292	0.0341683	0.00323458	0.00393254	-0.0550009	0.0223378	-0.00652307	0.001206	-0.0187362	-0.00814631	0.00658904	-0.0101909	-0.00804739	0.00385956	-0.00393368	0.000313749	-0.00429455	-0.00214833	0.00445543	0.0058761	0.00992335	0.001463	-0.000954821	-0.00435526	0.00113298	0.00164382	0.000108172	-0.000582882	-0.00347041
Muridae	Murinae	Pitecheir	1	2.36896e-08	3.70012e-08	-0.632257	0.011647	-0.0193322	0.0440305	0.0346296	0.0617287	-0.00643547	-0.0232957	-0.0528405	0.0277065	-0.0188569	-0.0217722	0.00950953	0.0185666	0.0148597	-0.0210439	-0.00371976	0.0100193	-0.00640784	0.00574161	-0.017681	0.00101351	0.0137904	0.0174447	-0.011663	-0.00215633	-0.00764241	0.00303738	-0.00972893	-0.00118315	0.00214317	-0.00563789	0.00383291
Muridae	Murinae	Pithecheirops	1	8.63831e-09	1.57811e-08	-0.659745	0.0275758	-0.0307546	0.00738709	0.0306445	0.0590738	0.0115628	-0.00258028	-0.0521132	0.0146259	-0.0131101	-0.0152295	0.00833908	0.0162587	0.00909405	-0.00794834	-0.00100174	0.00739611	-0.000895826	-0.00121559	-0.0137574	0.00561648	0.00929254	-0.00758288	-0.00166271	-8.84877e-05	-0.00341869	0.00711852	-0.0049246	0.00527126	0.00185806	0.0160336	0.00317494
Muridae	Murinae	Pogonomelomys	1	2.16289e-09	-2.4714e-10	-0.634275	0.0136063	-0.00359453	0.00117901	0.0163721	0.0519447	-0.00149788	-0.000518207	-0.0640249	0.0119104	-0.00222564	-0.00110827	-0.000762457	0.00229134	0.00255367	-0.00529015	-0.0119331	0.00864408	-0.000570536	-0.00122379	0.00349157	-0.00165401	0.003435	-0.00108719	0.00529931	0.00511299	-0.00117238	0.00179723	-0.00688648	-0.000260867	0.00317893	3.32629e-05	0.0018911
Muridae	Murinae	Pogonomys	1	8.42996e-09	7.749e-09	-0.800909	0.00409627	-0.0128985	0.0319991	0.00109953	0.0327967	0.0015846	-0.0145409	-0.0290174	0.0104333	-0.0172805	-0.00129983	0.0110843	0.0128705	0.00730762	-0.00211199	0.0109674	0.00825274	-0.0089592	-0.00215616	-0.00535537	0.010547	0.00345852	0.00242767	-0.00555834	0.00121271	-0.0017656	-0.00214653	-0.00397914	-0.00021082	4.53132e-05	0.000507657	-0.00955073
Muridae	Murinae	Praomys	1	9.65017e-09	1.64165e-08	-0.678806	0.0118141	-0.022523	0.03872	0.0352526	0.055173	-0.00924022	-0.00617517	-0.038724	0.0186069	-0.0178113	-0.0123794	0.00449098	0.0113259	0.00202267	-0.0107059	-0.0142901	0.0119312	-0.00155772	-0.0139169	-0.00438941	0.000966594	0.00670866	0.000638686	0.000466207	0.00184897	-0.000463651	0.00850891	-0.00981674	-0.000491049	0.00165829	0.00160015	-0.00117086
Muridae	Murinae	Pseudohydromys	1	2.49675e-08	4.00263e-08	-0.670004	0.047314	-0.0195497	0.0317049	0.0460707	0.0332761	0.00859359	-0.0248827	-0.0761187	0.0335794	-0.014936	0.00101049	0.00270734	-0.0076309	0.00740429	0.0061529	0.00990486	0.0214691	-0.00660664	-0.0142492	-0.0178576	-0.00663486	0.00611895	-0.0025837	-0.00575195	0.00717202	-0.000238578	0.00953578	-5.68801e-05	-0.0041942	-0.000334003	0.00159716	0.000823432
Muridae	Murinae	Pseudomys	1	-2.63226e-08	-2.84767e-08	-0.825946	0.00715957	-0.0310318	0.0263655	0.00681374	0.0276339	0.00235405	-0.00222894	-0.033135	0.00320059	-0.0206951	-0.00829233	-0.00223966	0.0078178	0.00862572	-0.00851149	0.00777279	-0.00512266	-0.00088779	-0.0114064	-0.0102815	0.000393465	0.00430748	0.00774685	-0.0116977	-0.00466648	0.00343957	0.00522721	0.00655349	-0.00599844	-0.00158378	0.0003589	0.00105567
Muridae	Murinae	Rattus	1	3.10953e-09	4.75333e-09	-0.67686	0.00963618	-0.0268497	0.039467	0.0302928	0.0589932	-0.00708321	-0.00334598	-0.0394542	0.0130546	-0.0200667	-0.00753117	-0.00294523	0.0146357	0.00156388	-0.00988921	-0.00526338	0.00836472	-0.00317135	-0.0163647	0.000424136	0.00387876	0.00439529	0.00275099	-0.00776487	-0.000101506	0.00101475	0.00576364	-0.011775	-0.00055556	0.000729761	9.46399e-05	0.00239686
Muridae	Murinae	Rhabdomys	1	3.86444e-09	1.02007e-08	-0.75529	0.0252032	-0.0115668	0.0101677	0.0400597	0.0426838	0.00539553	-0.0120122	-0.0346672	0.0218886	-0.00669452	-0.00190433	-0.00245556	0.00496117	0.00922835	-0.00546313	-0.0109983	0.00768032	0.00297899	-0.00690662	-0.0106398	-0.00240032	0.00103057	0.0119311	-0.00066602	0.00149288	0.00207321	0.00134439	-0.000290379	-0.00106216	-0.00299368	-0.00363103	0.00023135
Muridae	Murinae	Rhynchomys	1	-3.26896e-08	-5.61552e-08	-0.609415	0.0141394	-0.0138565	0.011966	0.048706	0.0712	0.0112627	-0.0233059	-0.0422259	0.00776023	-0.00796871	-0.00019823	-0.0297461	0.0111244	0.00905793	0.00693118	-0.0251014	-0.00350935	-0.00363197	-0.00938531	-0.00108926	0.00272687	0.00242629	0.00454349	0.00163845	2.45142e-05	0.0015805	0.00125185	0.00307009	0.00212994	-0.000647496	0.00343224	0.00161512
Muridae	Murinae	Saxatilomys	1	-8.32302e-09	-9.25123e-10	-0.619232	0.0106597	-0.0110274	0.0194128	0.00688253	0.0586699	0.00438463	-0.0170787	-0.0589046	0.00726186	-0.0106475	0.00565703	0.000891791	0.00802647	0.0100175	-0.00343516	-0.00473094	0.00537872	-0.00720623	-0.0120916	5.38161e-05	0.00214553	0.00974225	0.000782592	-0.000708125	-0.000299301	-0.00284274	0.00387627	-0.0125509	0.000768494	0.0050504	0.00256212	0.001331
Muridae	Murinae	Solomys	1	-3.48e-08	-4.73e-08	-0.710319	0.00646324	-0.0243363	0.0262059	0.0110215	0.0524517	-0.00368391	0.00228164	-0.0383805	0.00666437	-0.00891019	-0.0179599	-0.0014973	0.00861098	-0.00225299	-0.000398049	-0.00889584	0.00504586	0.0017797	-0.00272351	0.000992568	-0.00257297	0.0017352	-0.00533269	-0.0077263	0.000832698	-0.00102605	0.0082722	-0.00559454	-0.0045364	0.000966912	0.00309145	0.00277391
Muridae	Murinae	Sommeromys	1	2.247e-08	3.87535e-08	-0.716293	0.0010949	-0.0118383	0.0274534	-0.00140287	0.0508026	-0.00406338	0.00289958	-0.0392074	-0.000530824	-0.0171274	0.00752713	0.00238658	0.00992276	-0.00277189	0.000721726	-0.00589437	0.000560632	-0.00380062	-0.0181704	-0.00182259	0.00234014	-0.00156561	-0.00233135	7.84193e-05	-0.00154076	-0.00061295	0.00893775	-0.00205765	0.000914339	0.00191607	-0.0032911	-0.00104111
Muridae	Murinae	Spelaeomys	1	-3.72e-10	-1.44e-08	-0.749586	0.00529525	0.000581144	0.00484242	0.0103145	0.0368387	-0.0069097	0.0110885	-0.0577001	-0.00669447	0.00473297	-0.00301466	-0.0184247	0.000323381	0.000517595	-0.0136258	0.00362078	-0.00841464	0.00181047	-3.18e-05	0.0045982	-0.00159858	0.00890093	-0.00393957	-0.00264263	-0.00140008	0.000572119	0.00219449	0.00715836	-0.00276202	0.00404297	0.00590232	-0.000166776
Muridae	Murinae	Srilankamys	1	-1.64386e-08	-2.36749e-08	-0.67146	0.00948322	-0.031084	0.0379014	0.0178185	0.0510407	-0.0052519	0.000448628	-0.0574756	0.00896985	-0.0173404	0.000332823	-0.0143334	0.00641718	0.00277779	-0.0143629	0.00160363	0.00115856	-0.0017417	-0.0177855	-0.00323176	-0.000394253	0.00788168	-0.00364379	-0.00935275	-0.00345509	-0.0025368	0.0155825	-0.00194325	-0.0017387	0.00517587	0.00120723	0.00535129
Muridae	Murinae	Stenocephalomys	1	9.45031e-09	1.65551e-08	-0.723799	-0.00125361	-0.038697	0.044107	0.0261833	0.0391408	-0.0165817	-0.0194282	-0.0464299	0.0183043	-0.025457	-0.0257407	0.0171281	0.0144217	-0.00185552	-0.002596	0.00206645	0.0189362	-0.000192671	-0.0173858	-0.00942301	0.00228583	0.00812198	-0.0054478	-0.00955277	0.00336994	0.00375367	0.0141823	-0.0135489	-0.00599882	0.00411716	0.00209027	-0.0014788
Muridae	Murinae	Stochomys	1	-6.32748e-09	-6.48548e-09	-0.765984	0.0149631	-0.0180873	0.0339116	0.0223411	0.0393148	0.00119031	-0.00301852	-0.0397356	0.00628728	-0.0141853	-0.00892547	-0.0156581	0.00618466	0.00438283	-0.0041306	0.00232336	-0.00162213	-0.0028308	-0.0073479	0.0011356	0.00579057	0.00449594	0.000596871	-0.000516075	-0.00360499	0.000493809	0.00193345	-0.00534591	0.00298502	0.00330692	-0.000978272	0.00106536
Muridae	Murinae	Sundamys	1	-1.48279e-08	-1.83481e-08	-0.620443	0.00946848	-0.018421	0.0558057	0.0144262	0.0629147	-0.0039963	-0.00922852	-0.0518833	0.00947609	-0.0148478	-0.0126919	-0.0010281	0.0156953	0.00349708	-0.00759247	-0.0027253	0.00598488	-0.00331461	-0.00894149	0.000381526	0.00287376	0.00282974	0.00553361	-0.00765927	0.00110227	-0.000531043	0.00820541	-0.00889239	-0.00106812	-0.000821435	0.000126809	0.000318076
Muridae	Murinae	Tarsomys	1	3.0278e-09	1.74995e-09	-0.697372	0.0126199	-0.0269508	0.023136	0.0314923	0.0523133	-0.00822193	0.00511643	-0.050059	0.0130244	-0.0122895	-0.00998237	-0.00402339	0.0100919	-0.00535214	-0.00281976	0.00241979	0.00783895	0.00172112	-0.015758	-0.00202155	0.00317732	0.00200926	-0.00597786	-0.00932865	-0.00110106	0.00160007	0.0136647	-0.00834074	-0.00123991	0.00200612	0.00105251	0.00323546
Muridae	Murinae	Tateomys	1	-9.16847e-09	-8.96527e-09	-0.788992	0.00222955	-0.0489412	0.0030018	0.0313213	0.0580573	-0.00409638	-0.00567279	-0.0208133	0.0193513	-0.0126054	0.000390968	0.0085	0.018598	-0.00515376	0.00679829	0.00511014	0.0129096	-0.00258942	-0.0219375	-0.00772896	0.00665391	-0.00150116	-0.00992487	-0.02288	-0.00118357	0.00315528	0.0151398	-0.0105853	-0.00666887	0.00194642	0.000866251	0.00640036
Muridae	Murinae	Thallomys	1	-2.33117e-08	-3.01844e-08	-0.761966	0.0257891	-0.0216081	0.0300357	0.0432423	0.0404929	0.00257825	-0.0127615	-0.0363487	0.0234081	-0.0173574	-0.00812708	-0.00503384	0.00651077	0.00896691	-0.00611967	-0.00266723	0.00881269	-0.000607916	-0.0124897	-0.0103039	0.000811392	0.00485119	0.00684713	-0.00310409	0.00108228	0.00072019	0.0106492	0.00185892	-0.00125216	-0.0029443	0.00337915	-0.00263114
Muridae	Murinae	Thammomys	1	-3.9215e-09	-1.17379e-08	-0.760352	0.00795172	-0.018858	0.0235609	0.00954979	0.0345451	-0.0026738	-0.00818181	-0.0465577	0.0128236	-0.0167692	0.00159767	0.00389014	0.00247042	0.00656104	-0.00864121	0.00261848	0.0103288	-0.00254814	-0.015902	0.000979275	-0.00102098	0.0102796	-0.00236016	-0.00597416	0.00352956	0.00181107	0.00777435	-0.00527305	-0.00419828	0.00157813	0.0102333	-0.00111619
Muridae	Murinae	Tokudaia	1	2.78354e-09	4.07487e-09	-0.685204	0.00716984	-0.0270438	0.0259655	0.010421	0.0510236	0.00320234	0.00590608	-0.0782259	-0.00353871	-0.00677622	-0.0126497	-0.0253179	0.000883564	0.00319394	-0.00589872	0.0153811	-0.0123115	-0.00300209	-0.0079094	0.000477184	0.00704721	-0.00308046	0.0118077	-0.00294593	-0.0062798	0.00387334	0.00430061	0.00674944	0.000976835	-0.00239999	-0.00663099	-0.000499114
Muridae	Murinae	Tryphomys	1	-3.19616e-08	-4.65728e-08	-0.729419	0.00769508	-0.0248238	0.0349264	0.0198639	0.0517234	-0.00519522	-0.0047728	-0.0187259	0.00933889	-0.0187898	-0.00614222	0.00153218	0.0187891	-0.00370532	0.00515924	-0.00253011	0.00749847	-0.00663106	-0.0072954	0.0015258	0.0103072	-0.00146712	-0.00522152	-0.00111825	0.00260416	-0.000263855	0.00020186	-0.00874944	0.000927384	0.0015459	-0.0024256	-0.00982256
Muridae	Murinae	Uromys	1	7.45701e-09	1.04864e-08	-0.61899	0.00548221	-0.0203107	0.0491837	0.00323186	0.0606102	-0.0022973	-0.00160842	-0.0545282	0.00740616	-0.0141157	-0.00699933	0.00284925	0.00942154	0.00237654	-0.00831373	-0.0107959	0.0043753	-0.00376477	-0.0110515	-0.00203131	-0.00102871	0.00313061	0.00186155	-0.00417796	0.0022923	-0.00110917	0.00436809	-0.000120556	-0.00327861	0.00107284	0.000856339	0.00253552
Muridae	Murinae	Vandeluria	1	3.02531e-08	4.65905e-08	-0.662465	0.0162534	-0.018458	0.00345196	0.0379107	0.0557318	-0.00797788	0.012936	-0.0612821	0.0229923	-0.00495835	-0.0116739	0.000555167	0.0011433	0.00579294	-0.0275134	-0.015555	0.00511374	0.00192867	-0.000423906	-0.0150754	-0.00471291	0.00633637	0.0100173	0.00212168	0.000644587	-0.00236242	0.00765969	0.00150826	-0.00157702	-0.000372646	0.00194431	0.00306764
Muridae	Murinae	Vernaya	1	2.26e-09	3.25e-09	-0.653632	0.00566121	-0.00765462	0.0391034	0.00151069	0.0518208	-0.0212841	-0.00482411	-0.0634008	0.00361777	-0.00199859	-0.00718143	-0.00898573	0.0182823	-0.00305924	-0.0207042	0.00688253	-0.00365351	0.000211562	-0.00119099	0.0017973	0.00820002	0.00880165	-0.00935237	-0.0143303	-0.00374731	-0.000625005	0.00474778	0.00459659	-0.00452655	0.00583033	0.0207416	-0.0118161
Muridae	Murinae	Zelotomys	1	-3.96215e-08	-4.97183e-08	-0.7586	0.0109941	-0.0390184	0.0482979	0.0203636	0.0422079	-0.00503595	-0.0225346	-0.0446814	0.00080829	-0.0291736	0.00125262	-0.0128424	-0.00016812	0.000320914	0.0165859	-0.00842855	0.00500303	-0.0190091	-0.0137704	0.0195968	0.00311039	-0.00475138	-0.00694808	0.0150021	0.00786428	-0.0020876	-0.00806768	-0.0153965	0.00450102	0.00250758	-0.00613277	-0.00440759
Muridae	Murinae	Zyzomys	1	-3.82479e-08	-5.44727e-08	-0.665058	0.0273886	-0.0129673	0.0156534	0.058047	0.0510684	0.00135163	-0.0162196	-0.0575877	0.0263582	-0.00790769	-0.0102619	-0.00825189	0.0018399	0.00782452	-0.00232718	-0.0122378	0.0101297	-0.000479171	-0.00407297	-0.0119984	-0.00184263	0.00472151	0.0065693	0.00216604	-0.00105432	-0.00270018	0.0102988	-0.00644991	-0.000531186	-0.00111841	5.3006e-05	0.000621475
Muridae	Extinct	Anthracomys	1	-1.4482e-08	-2.4451e-08	-0.679413	0.0250072	-0.0388375	0.0371568	0.0456224	0.0597384	-0.0081299	0.00222227	-0.0430442	0.0139265	-0.019667	-0.0158547	-0.00470785	0.0207094	-0.00280695	-0.00828413	0.00720749	0.00452598	-0.00280598	-0.00932391	-0.0131925	0.0102459	3.49459e-05	0.00564071	-0.0079333	-0.00354239	0.000608026	0.00274129	0.00131784	0.0010839	-0.00206586	-0.00747938	-0.00567464
Muridae	Extinct	Castillomys	1	-2.23202e-08	-3.03897e-08	-0.743682	0.0235306	-0.0204368	0.0408299	0.0411148	0.0446288	-0.00161858	-0.00845061	-0.0417487	0.0209902	-0.00830846	-0.0257358	-0.00684812	0.00942656	0.00969282	-0.0124946	-0.0026587	0.00247956	0.00489322	-0.00508556	-0.0119368	0.00487397	0.00428201	0.0101698	0.00417839	-0.000365046	0.00108607	0.0106397	0.00401008	0.00182998	-0.000614269	-0.00235283	-0.00963184
Muridae	Extinct	Castromys	1	1.52001e-08	1.98184e-08	-0.756753	0.0156118	-0.0304817	0.039338	0.0296765	0.0476893	-0.00628538	-0.00245779	-0.0241037	0.0137896	-0.0172419	-0.015914	-0.00676226	0.0160148	0.000291702	-0.00553421	-0.00308254	0.00277262	0.0020857	-0.0104277	-0.00588057	0.0032292	0.00155121	0.00195373	-0.00823824	-0.00188676	-0.000647084	0.0112164	-0.00176132	-0.00182001	2.50992e-05	-0.00186281	-0.000693651
Muridae	Extinct	Huerzelerimys	1	-3.53661e-09	-4.66454e-09	-0.731821	0.0138456	-0.0280811	0.0469838	0.0261183	0.0508005	-0.00217163	-0.00759649	-0.0377635	0.0122344	-0.0165738	-0.022902	-0.00589985	0.0170552	0.00572519	-0.00725012	0.00272146	0.00191176	0.0032626	-0.0112202	-0.00514381	0.00583842	0.00300264	0.00742259	-0.00761128	-0.0017836	0.000981995	0.0125048	-0.00298694	-9.87477e-05	-0.000224967	-0.00408568	-0.00257689
Muridae	Extinct	Occitanomys	1	-8.45112e-10	-6.22388e-10	-0.773462	0.0249916	-0.0280923	0.0465643	0.0458619	0.0400964	-0.00226808	-0.0116525	-0.0325995	0.0236975	-0.0130105	-0.0293736	-0.00804005	0.0119119	0.00876573	-0.0087807	-0.000303886	0.00404496	0.00486312	-0.00448606	-0.010898	0.00559752	0.00377907	0.0081519	0.000408504	-0.0015373	0.000110835	0.0105211	-0.000453205	0.00219451	-0.000483174	-0.00240222	-0.00678088
Muridae	Extinct	Paraethomys	1	5.03903e-09	6.2828e-09	-0.730288	0.0121047	-0.0311947	0.0507991	0.0240545	0.0496223	-0.00284139	-0.0123405	-0.036121	0.0150216	-0.0178899	-0.0217939	-0.0043583	0.0183768	0.00596847	-0.0103813	0.00220003	0.00566795	0.00348356	-0.0118346	-0.00218914	0.00401188	0.00380711	0.01048	-0.010734	0.000117405	0.000273433	0.0152148	-0.00562326	-0.0022025	-0.000875883	-0.00477007	-0.00080245
Muridae	Extinct	Progonomys	1	-6.3215e-09	-8.5482e-09	-0.741962	0.0147026	-0.031581	0.0521624	0.0396599	0.0447426	-0.0067128	-0.00729956	-0.0388606	0.0203225	-0.0180759	-0.0276193	-0.00481879	0.0129799	0.00443825	-0.0107401	-0.00277379	0.00616721	0.00458915	-0.0111786	-0.0083701	0.00332511	0.00428901	0.00699527	-0.0013719	-0.00115211	0.000840985	0.0134885	-0.00363621	7.42411e-05	-0.000663309	-0.00152261	-0.00377753
Muridae	Extinct	Rhagapodemus	1	1.65019e-08	2.18124e-08	-0.678489	0.0122175	-0.0169068	0.0354721	0.027156	0.0521938	-0.000626382	-0.00635553	-0.0573867	0.0102903	-0.00939022	-0.0154251	-0.0112941	0.00540059	0.00786812	-0.00996453	-0.00726559	0.000809562	0.000579888	-0.00491204	-0.00412319	-0.0014834	0.0053204	0.00625619	-1.31632e-05	-0.000352144	-0.0022754	0.0101551	0.00358439	-0.00107863	-0.000202196	0.00140159	-0.000409973
Muridae	Extinct	Stephanomys	1	-6.37102e-09	-7.37062e-09	-0.766438	0.0174114	-0.0242446	0.0382817	0.0338198	0.0452819	5.92463e-05	-0.0166668	-0.0191747	0.0225664	-0.0123572	-0.019851	0.00266033	0.0227163	0.00982614	-0.00674535	0.00426469	0.00595899	0.00309603	-0.00478164	-0.0113004	0.0106074	0.00250943	0.0110733	-0.00701387	-0.00254757	-0.00147751	0.0101804	-0.00474593	0.00291045	1.75356e-05	-0.00841741	-0.00667138
